# Supplementary material for: Can ventilator settings reduce the negative effects of endotracheal suctioning? Investigations in a mechanical lung model
Source: BMC Anesthesiol. 2016 Jun 27;16:30. doi: 10.1186/s12871-016-0196-z (PMC4924309; doi:10.1186/s12871-016-0196-z)
Supplement: Additional file 1: — RR (Ventilator frequency), Vti (insp.tidal volume), Vte (exp. tidal volume), MVe (minute ventilaton), Pinsp (= PPEAK ventilator), Pmean (= PMEAN ventilator), Ventilator PEEP (= PEEP ventilator), Distal transducer Pinsp (= PPEAK model airways), Distal transducer PEEP (= PEEP model airways). Data are presented for each of the permutations listed in the methods section; before scope/catheter insertion (30 sec), after insertion (30 sec), during suctioning (30 sec) and after removal of the device (30 sec). Calculations are also listed in separate columns. (XLSX 522 kb) [file 12871_2016_196_MOESM1_ESM.xlsx]

## Sheet: Ark1
																					Distal	Distal
Tube size												Vti from	Vte from								transducer	transducer
inner diam	Type	Vent modus	Suct device	Vacuum	IE-ratio	Flowtrigger	Sequence	RR	VTi	VTe	VTi-VTe	baseline	baseline	Delta Pinsp	Delta PEEP	MVi	MVe	Pinsp	Pmean	PEEP	Pinsp	PEEP
9mm	ETT	PC mode	14Ch cl.cath	minus 75	1:2.9	F/5	før skop 30s	15	551	539	12			-1	0	8.3	8.1	20	9	5	21	5
							sug nede 30	15	462	452	10	-89	-87	1	0	7.2	7	20	9	5	19	5
							sug på 30s	38	687	172	515	136	-367	3	0	24.2	6.4	20	13	4	17	4
							sug ute 30s	15	552	540	12	1	1	-1	0	11.7	7.8	20	9	5	21	5
"før skop 30s" = before device insertion (30 sec recording)						O	før skop 30s	15	554	542	12			0	0	8.3	8.1	20	9	5	20	5
"sug nede 30" = after device insertion (30 sec recording)							sug nede 30	15	472	461	11	-82	-81	0	0	7.3	7.2	20	9	5	20	5
"sug på 30s" = suction on (30 sec recording)							sug på 30s	37	707	183	524	153	-359	3	1	26.8	7	20	13	4	17	3
"sug ute 30s" = after removal of suction device (30 sec recording)							sug ute 30s	15	555	542	13	1	0	0	1	10.2	7.4	20	9	5	20	4
						P-5	før skop 30s	15	554	542	12			-1	0	8.3	8.1	20	9	5	21	5
							sug nede 30	15	471	461	10	-83	-81	1	0	7.2	7.2	20	9	5	19	5
							sug på 30s	35	731	177	554	177	-365	4	3	24.9	6.2	20	13	2	16	-1
							sug ute 30s	15	556	542	14	2	0	0	0	10.2	7.5	20	9	5	20	5
						P-10	før skop 30s	15	555	542	13			0	1	8.3	8.1	20	9	5	20	4
							skug nede 30	15	473	464	9	-82	-78	1	0	7.3	7.3	20	9	5	19	5
							sug på 30s	33	759	177	582	204	-365	2	5	22.7	5.9	20	12	-1	18	-6
							sug ute 30s	15	555	541	14	0	-1	-1	1	10.3	7.2	20	9	5	21	4
						P-15	før skop 30s	15	553	540	13			-1	1	8.3	8.1	20	9	5	21	4
							sug nede 30	15	476	466	10	-77	-74	1	0	7.3	7.3	20	9	5	19	5
							sug på 30s	32	784	180	604	231	-360	3	6	24.5	5.8	20	11	-5	17	-11
							sug ute 30s	15	557	543	14	4	3	-1	0	10	7.7	20	9	5	21	5
						P-20	før skop 30s	15	554	546	8			0	1	8.3	8.1	20	9	5	20	4
							sug nede 30	15	478	466	12	-76	-80	0	0	7.3	7.3	20	9	5	20	5
							sug på 30s	31	773	180	593	219	-366	4	7	24.9	5.8	20	10	-10	16	-17
							sug ute 30s	15	555	554	1	1	8	-1	0	10.3	7.5	20	9	5	21	5
					1:2.0	F/5	før skop 30s	15	654	636	18			0	1	9.8	9.6	20	10	5	20	4
							sug nede 30	15	573	559	14	-81	-77	1	1	8.8	8.7	20	10	5	19	4
							sug på 30s	29	873	226	647	219	-410	3	2	26	6.9	20	14	5	17	3
							sug ute 30s	15	656	639	17	2	3	0	1	11.5	9.3	20	10	5	20	4
						O	før skop 30s	15	655	637	18			0	1	9.8	9.6	20	10	5	20	4
							sug nede 30	15	565	548	17	-90	-89	1	1	8.6	8.5	20	10	5	19	4
							sug på 30s	30	864	216	648	209	-421	4	2	24.3	6.7	20	14	4	16	2
							sug ute 30s	15	657	639	18	2	2	0	1	10.6	9.2	20	10	5	20	4
						P-5	før skop 30s	15	659	640	19			0	1	9.9	9.6	20	10	5	20	4
							sug nede 30	15	568	551	17	-91	-89	1	1	8.7	8.6	20	10	5	19	4
							sug på 30s	28	904	220	684	245	-420	3	3	25.8	6.5	20	13	2	17	-1
							sug ute 30s	15	659	639	20	0	-1	0	0	12.7	9.3	20	10	5	20	5
						P-10	før skop 30s	15	660	643	17			0	1	9.9	9.6	20	10	5	20	4
							sug nede 30	15	557	539	18	-103	-104	1	1	8.5	8.5	20	10	5	19	4
							sug på 30s	27	907	200	707	247	-443	4	6	23	5.5	20	13	-1	16	-7
							sug ute 30s	15	659	640	19	-1	-3	0	1	10.9	8.8	20	10	5	20	4
						P-15	før skop 30s	15	661	644	17			0	0	9.9	9.6	20	10	5	20	5
							sug nede 30	15	580	568	12	-81	-76	1	0	8.9	8.8	20	10	5	19	5
							sug på 30s	25	967	229	738	306	-415	3	8	25	6.1	20	12	-5	17	-13
							sug ute 30s	15	660	642	18	-1	-2	-1	0	11.2	8.4	20	10	5	21	5
						P-20	før skop 30s	15	663	642	21			0	1	9.9	9.6	20	10	5	20	4
							sug nede 30	15	581	563	18	-82	-79	1	0	8.9	8.8	20	10	5	19	5
							sug på 30s	24	981	223	758	318	-419	3	7	23.8	5.8	20	11	-10	17	-17
							sug ute 30s	15	662	640	22	-1	-2	-1	0	11	8.7	20	10	5	21	5
					1:1.0	F/5	før skop 30s	15	795	769	26			-1	0	11.9	11.5	20	12	5	21	5
							sug nede 30	15	732	707	25	-63	-62	0	-1	11.1	10.8	20	12	5	20	6
							sug på 30s	20	1195	278	917	400	-491	2	1	24.2	6.2	20	15	5	18	4
							sug ute 30s	15	791	767	24	-4	-2	-1	0	14.6	10.9	20	12	5	21	5
						O	før skop 30s	15	793	768	25			-1	0	11.9	11.5	20	12	5	21	5
							sug nede 30	15	733	710	23	-60	-58	0	-1	11.2	10.9	20	12	5	20	6
							sug på 30s	20	1205	276	929	412	-492	2	1	23.7	6.2	20	15	4	18	3
							sug ute 30s	15	792	767	25	-1	-1	-1	0	12.5	10.8	20	12	5	21	5
						P-5	før skop 30s	15	796	771	25			-1	0	11.9	11.5	20	12	5	21	5
							sug nede 30	15	734	712	22	-62	-59	0	0	11.2	10.9	20	12	5	20	5
							sug på 30s	20	1252	275	977	456	-496	3	3	23.2	5.6	20	14	2	17	-1
							sug ute 30s	15	793	769	24	-3	-2	0	0	13.1	10.4	20	12	5	20	5
						P-10	før skop 30s	15	794	770	24			-1	0	11.9	11.6	20	12	5	21	5
							sug nede 30	15	733	713	20	-61	-57	0	0	11.1	10.9	20	12	5	20	5
							sug på 30s	18	1280	270	1010	486	-500	2	6	22.5	5.6	20	13	-1	18	-7
							sug ute 30s	15	794	771	23	0	1	-1	0	12.8	10.6	20	12	5	21	5
						P-15	før skop 30s	15	796	771	25			-1	0	11.9	11.6	20	12	5	21	5
							sug nede 30	15	736	718	18	-60	-53	0	0	11.2	11	20	12	5	20	5
							sug på 30s	18	1291	261	1030	495	-510	3	7	22.7	6.1	20	13	-6	17	-13
							sug ute 30s	15	793	771	22	-3	0	-1	0	13.9	10.7	20	12	5	21	5
						P-20	før skop 30s	15	796	775	21			-1	0	11.9	11.6	20	12	5	21	5
							sug nede 30	15	735	714	21	-61	-61	0	-1	11.2	10.9	20	12	5	20	6
							sug på 30s	18	1320	267	1053	524	-508	3	8	24.1	4.8	20	12	-10	17	-18
							sug ute 30s	15	794	769	25	-2	-6	0	0	13.1	10.1	20	12	5	20	5
					2:1.0	F/5	før skop 30s	15	827	804	23			-1	0	12.4	12	20	15	5	21	5
							sug nede 30	15	738	716	22	-89	-88	0	-1	11.4	11.1	20	15	5	20	6
							sug på 30s	16	1493	318	1175	666	-486	2	1	22.5	5.8	20	15	5	18	4
							sug ute 30s	15	823	798	25	-4	-6	0	0	13.6	11	20	15	5	20	5
						O	før skop 30s	15	826	802	24			0	0	12.4	12	20	15	5	20	5
							sug nede 30	15	746	726	20	-80	-76	0	-1	11.4	11.1	20	15	5	20	6
							sug på 30s	16	1513	333	1180	687	-469	2	0	23.4	5.9	20	15	4	18	4
							sug ute 30s	15	830	805	25	4	3	0	0	14.4	11.2	20	15	5	20	5
						P-5	før skop 30s	15	827	804	23			0	0	12.4	12.1	20	15	5	20	5
							sug nede 30	15	730	708	22	-97	-96	0	-1	11.3	10.8	20	15	5	20	6
							sug på 30s	15	1563	310	1253	736	-494	3	2	22.6	4.5	20	14	1	17	-1
							sug ute 30s	15	831	806	25	4	2	0	0	14.6	11.1	20	15	5	20	5
						P-10	før skop 30s	15	833	808	25			0	0	12.5	12.1	20	15	5	20	5
							sug nede 30	15	726	708	18	-107	-100	0	-1	11.3	10.8	20	15	5	20	6
							sug på 30s	15	1582	312	1270	749	-496	2	2	22.5	4.6	20	14	0	18	-2
							sug ute 30s	15	830	808	22	-3	0	0	0	14.7	11.1	20	15	5	20	5
						P-15	før skop 30s	15	829	805	24			-1	0	12.4	12.1	20	15	5	21	5
							sug nede 30	15	735	715	20	-94	-90	0	-2	11.4	10.9	20	15	5	20	7
							sug på 30s	15	1590	320	1270	761	-485	2	2	22.6	4.8	20	14	1	18	-1
							sug ute 30s	15	830	806	24	1	1	0	0	14.6	11.1	20	15	5	20	5
						P-20	før skop 30s	15	830	808	22			-1	0	12.4	12.1	20	15	5	21	5
							sug nede 30	15	722	703	19	-108	-105	0	-1	11.2	10.7	20	15	5	20	6
							sug på 30s	15	1580	311	1269	750	-497	2	3	22.4	4.5	20	14	1	18	-2
							sug ute 30s	15	830	803	27	0	-5	0	0	13.1	11.1	20	15	5	20	5
					3:1.0	F/5	før skop 30s	15	740	706	34			0	-1	11.1	10.6	20	16	5	20	6
							sug nede 30	15	618	591	27	-122	-115	0	-2	9.9	9.3	20	16	5	20	7
							sug på 30s	15	1625	341	1284	885	-365	2	1	22.9	4.9	20	16	5	18	4
							sug ute 30s	15	736	705	31	-4	-1	0	-1	12.9	9.8	20	16	5	20	6
						O	før skop 30s	15	731	701	30			-1	-1	11	10.5	20	16	5	21	6
							sug nede 30	15	607	580	27	-124	-121	-1	-3	9.6	9	20	16	5	21	8
							sug på 30s	15	1621	339	1282	890	-362	2	1	22.9	4.8	20	16	5	18	4
							sug ute 30s	15	732	700	32	1	-1	0	-1	12.9	9.7	20	16	5	20	6
						P-5	før skop 30s	15	729	699	30			0	-1	10.9	10.5	20	16	5	20	6
							sug nede 30	15	610	583	27	-119	-116	0	-3	9.8	9.2	20	16	5	20	8
							sug på 30s	15	1620	339	1281	891	-360	2	0	22.9	4.8	20	16	5	18	5
							sug ute 30s	15	730	701	29	1	2	0	-1	13.1	9.7	20	16	5	20	6
						P-10	før skop 30s	15	725	696	29			-1	-1	10.9	10.5	20	16	5	21	6
							sug nede 30	15	608	580	28	-117	-116	0	-3	9.6	9	20	16	5	20	8
							sug på 30s	15	1622	340	1282	897	-356	2	0	23	4.8	20	16	5	18	5
							sug ute 30s	15	725	697	28	0	1	0	-1	12.9	9.7	20	16	5	20	6
						P-15	før skop 30s	15	722	693	29			-1	-1	10.8	10.4	20	16	5	21	6
							sug nede 30	15	604	580	24	-118	-113	0	-3	9.5	9	20	16	5	20	8
							sug på 30s	15	1617	339	1278	895	-354	2	0	23	4.8	20	16	5	18	5
							sug ute 30s	15	722	691	31	0	-2	-1	-1	12.7	9.6	20	16	5	21	6
						P-20	før skop 30s	15	720	691	29			0	-1	10.8	10.4	20	16	5	20	6
							sug nede 30	15	605	579	26	-115	-112	-1	-3	9.5	9	20	16	5	21	8
							sug på 30s	15	1618	338	1280	898	-353	2	0	23	4.8	20	16	5	18	5
							sug ute 30s	15	722	692	30	2	1	-1	-1	12.9	9.6	20	16	5	21	6
					4:1.0	F/5	før skop 30s	15	644	609	35			-1	-1	9.7	9.2	20	17	6	21	7
							sug nede 30	15	530	501	29	-114	-108	0	-4	8.4	7.8	20	17	5	20	9
							sug på 30s	15	1605	319	1286	961	-290	2	0	22.7	4.6	20	16	5	18	5
							sug ute 30s	15	639	607	32	-5	-2	0	0	11.6	8.5	20	17	6	20	6
						O	før skop 30s	15	636	605	31			0	-1	9.5	9.1	20	17	6	20	7
							sug nede 30	15	523	495	28	-113	-110	-1	-4	8.4	7.8	20	17	5	21	9
							sug på 30s	15	1604	324	1280	968	-281	2	-1	23	5	20	16	5	18	6
							sug ute 30s	15	634	600	34	-2	-5	0	-1	11.4	8.4	20	17	6	20	7
						P-5	før skop 30s	15	629	597	32			0	-1	9.5	9	20	17	6	20	7
							sug nede 30	15	520	494	26	-109	-103	0	-3	8.4	7.8	20	17	5	20	8
							sug på 30s	15	1602	319	1283	973	-278	2	-1	23.3	5	20	16	5	18	6
							sug ute 30s	15	629	595	34	0	-2	0	0	13.1	7.3	20	17	6	20	6
						P-10	før skop 30s	15	626	596	30			0	0	9.4	8.9	20	17	6	20	6
							sug nede 30	15	519	492	27	-107	-104	0	-3	8.1	7.6	20	17	5	20	8
							sug på 30s	15	1604	322	1282	978	-274	2	-1	22.8	4.6	20	17	5	18	6
							sug ute 30s	15	625	594	31	-1	-2	0	-1	11.3	8.3	20	17	6	20	7
						P-15	før skop 30s	15	624	593	31			0	-1	9.4	8.9	20	17	6	20	7
							sug nede 30	15	511	486	25	-113	-107	0	-3	8.1	7.5	20	17	5	20	8
							sug på 30s	15	1606	321	1285	982	-272	2	-1	22.9	4.9	20	16	5	18	6
							sug ute 30s	15	625	593	32	1	0	0	0	11.3	8.3	20	17	6	20	6
						P-20	før skop 30s	15	623	591	32			0	0	9.3	8.9	20	17	6	20	6
							sug nede 30	15	514	488	26	-109	-103	0	-3	8.1	7.5	20	17	5	20	8
							sug på 30s	15	1609	322	1287	986	-269	2	-1	23.1	4.9	20	16	5	18	6
							sug ute 30s	15	623	593	30	0	2	0	0	9.3	8.4	20	17	6	20	6
9mm	ETT	VC mode	14Ch cl.cath	minus 75	1:2.9	F/5	før skop 30s	15	505	495	10			0	-1	8.5	8.4	22	11	4	22	5
							sug nede 30	15	510	502	8	5	7	3	-1	8.1	7.5	25	9	5	22	6
							sug på 30s	40	510	63	447	5	-432	2	1	20.1	3.1	18	10	4	16	3
							sug ute 30s	15	506	498	8	1	3	0	-1	8.9	6.8	22	8	5	22	6
						O	før skop 30s	15	508	498	10			-1	-1	7.6	7.5	22	8	5	23	6
							sug nede 30	15	508	492	16	0	-6	1	-1	7.6	7.5	25	9	5	24	6
							sug på 30s	42	509	62	447	1	-436	2	2	19.9	3.1	17	10	4	15	2
							sug ute 30s	15	504	497	7	-4	-1	-1	-1	8.9	6.3	22	8	5	23	6
						P-5	før skop 30s	15	505	497	8			0	-1	7.6	7.5	22	8	5	22	6
							sug nede 30	15	509	497	12	4	0	3	-1	7.6	7.5	25	9	5	22	6
							sug på 30s	38	519	34	485	14	-463	2	5	19.5	1.9	17	10	3	15	-2
							sug ute 30s	15	505	500	5	0	3	0	-1	8.8	6.3	22	8	5	22	6
						P-10	før skop 30s	15	504	498	6			0	-1	7.6	7.5	22	8	5	22	6
							sug nede 30	15	508	502	6	4	4	3	-1	7.6	7.5	25	9	5	22	6
							sug på 30s	36	533	24	509	29	-474	3	7	18	1.7	18	9	-1	15	-8
							sug ute 30s	15	507	496	11	3	-2	-1	-1	8.8	5.9	22	8	5	23	6
						P-15	før skop 30s	15	504	497	7			-1	-1	7.6	7.5	22	8	5	23	6
							sug nede 30	15	598	501	97	94	4	2	-1	7.6	7.5	25	9	5	23	6
							sug på 30s	36	545	18	527	41	-479	3	8	18.8	1.5	18	8	-5	15	-13
							sug ute 30s	15	505	496	9	1	-1	0	-1	8.8	6.5	22	8	5	22	6
						P-20	før skop 30s	15	505	499	6			0	-1	7.6	7.5	22	8	5	22	6
							sug nede 30	15	509	498	11	4	-1	3	-1	7.6	7.5	25	9	5	22	6
							sug på 30s	35	554	11.5	542.5	49	-487.5	2	7	17.8	1.3	18	7	-11	16	-18
							sug ute 30s	15	507	497	10	2	-2	0	-1	8.8	6	22	8	5	22	6
					1:2.0	F/5	før skop 30s	15	505	498	7			-1	-1	7.5	7.4	20	8	5	21	6
							sug nede 30	15	503	491	12	-2	-7	-1	-2	7.6	7.4	22	9	5	23	7
							sug på 30s	35	506	2.3	503.7	1	-495.7	1	2	18.2	1	14	9	6	13	4
							sug ute 30s	15	503	491	12	-2	-7	-2	-1	8.7	5.7	20	9	5	22	6
						O	før skop 30s	15	503	491	12			-2	-2	7.5	7.4	20	8	5	22	7
							sug nede 30	15	503	494	9	0	3	0	-2	7.6	7.4	22	9	5	22	7
							sug på 30s	36	505	0.6	504.4	2	-490.4	0	2	18.5	1	14	9	6	14	4
							sug ute 30s	15	505	494	11	2	3	-2	-1	8.7	5.8	20	8	5	22	6
						P-5	før skop 30s	15	503	491	12			-1	-1	7.6	7.4	20	9	5	21	6
							sug nede 30	15	504	497	7	1	6	0	-2	7.6	7.4	22	9	5	22	7
							sug på 30s	34	521	0	521	18	-491	0	5	17.1	1	14	9	3	14	-2
							sug ute 30s	15	503	492	11	0	1	-2	-2	9.9	6.4	20	8	5	22	7
						P-10	før skop 30s	15	504	492	12			-2	-1	7.5	7.4	20	8	5	22	6
							sug nede 30	15	504	494	10	0	2	0	-2	7.6	7.4	22	9	5	22	7
							sug på 30s	35	530	0	530	26	-492	0	7	17.2	0.8	14	8	0	14	-7
							sug ute 30s	15	503	491	12	-1	-1	-2	-1	8.7	6	20	8	5	22	6
						P-15	før skop 30s	15	502	493	9			-2	-1	7.5	7.4	20	8	5	22	6
							sug nede 30	15	504	496	8	2	3	0	-2	7.6	7.4	22	9	5	22	7
							sug på 30s	33	539	0	539	37	-493	1	8	18	1	14	7	-5	13	-13
							sug ute 30s	15	506	489	17	4	-4	-2	-1	8.8	5.6	20	8	5	22	6
						P-20	før skop 30s	15	502	491	11			-2	-1	7.5	7.4	20	8	5	22	6
							sug nede 30	15	505	496	9	3	5	-1	-2	7.6	7.4	22	9	5	23	7
							sug på 30s	31	549	0	549	47	-491	0	8	17.2	1	14	6	-10	14	-18
							sug ute 30s	15	502	493	9	0	2	-2	-1	8.7	6	20	8	5	22	6
					1:1.0	F/5	før skop 30s	15	502	492	10			-3	-2	7.5	7.3	19	10	5	22	7
							sug nede 30	15	501	490	11	-1	-2	-1	-2	7.5	7.4	20	10	5	21	7
							sug på 30s	18	1017	0	1017	515	-492	0	5	17.2	1.4	7	6	1	7	-4
							sug ute 30s	15	501	497	4	-1	5	-3	-1	10.1	6.4	19	10	5	22	6
						O	før skop 30s	15	501	489	12			-3	-2	7.5	7.3	19	10	5	22	7
							sug nede 30	15	502	491	11	1	2	-2	-2	7.5	7.4	20	10	5	22	7
							sug på 30s	18	1017	0	1017	516	-489	-1	6	17.4	0.3	6	5	1	7	-5
							sug ute 30s	15	501	492	9	0	3	-2	-1	8	5.6	19	10	5	21	6
						P-5	før skop 30s	15	500	488	12			-2	-1	7.5	7.3	19	10	5	21	6
							sug nede 30	15	501	492	9	1	4	-3	-2	7.5	7.4	19	10	5	22	7
							sug på 30s	18	1020	0	1020	520	-488	-2	6	17	1.7	7	5	1	9	-5
							sug ute 30s	15	501	489	12	1	1	-3	-1	10.1	6.3	19	10	5	22	6
						P-10	før skop 30s	15	501	491	10			-2	-1	7.5	7.3	19	10	5	21	6
							sug nede 30	15	501	491	10	0	0	-1	-2	7.5	7.4	20	10	5	21	7
							sug på 30s	17	1028	0	1028	527	-491	0	7	17.2	0.3	7	5	-2	7	-9
							sug ute 30s	15	500	489	11	-1	-2	-3	-1	8	5.8	19	10	5	22	6
						P-15	før skop 30s	15	502	490	12			-2	-1	7.5	7.3	19	10	5	21	6
							sug nede 30	15	500	491	9	-2	1	-2	-2	7.5	7.4	19	10	5	21	7
							sug på 30s	18	1043	0	1043	541	-490	0	8	17	1	7	5	-5	7	-13
							sug ute 30s	15	501	489	12	-1	-1	-1	-2	8.4	5.5	19	10	5	20	7
						P-20	før skop 30s	15	501	491	10			-1	-1	7.5	7.3	19	10	5	20	6
							sug nede 30	15	501	493	8	0	2	-1	-2	7.5	7.4	19	10	5	20	7
							sug på 30s	17	1063	0	1063	562	-491	-2	8	17.5	1	8	5	-10	10	-18
							sug ute 30s	15	502	487	15	1	-4	-1	-2	8	5.6	19	10	5	20	7
					2:1.0	F/5	før skop 30s	15	499	487	12			-2	-2	7.5	7.3	18	11	5	20	7
							sug nede 30	15	500	487	13	1	0	-3	-2	7.5	7.3	18	11	5	21	7
							sug på 30s	18	1013	0	1013	514	-487	-1	6	18.2	0.9	5	5	-1	6	-7
							sug ute 30s	15	499	486	13	0	-1	-3	-2	9	6	18	11	5	21	7
						O	før skop 30s	15	500	488	12			-2	-2	7.5	7.3	18	11	5	20	7
							sug nede 30	15	500	489	11	0	1	-3	-2	7.5	7.3	18	11	5	21	7
							sug på 30s	18	1013	0	1013	513	-488	-1	6	17.1	0.21	5	4	-1	6	-7
							sug ute 30s	15	499	488	11	-1	0	-2	-2	8.3	5.5	18	11	5	20	7
						P-5	før skop 30s	15	499	487	12			-2	-2	7.5	7.3	18	11	5	20	7
							sug nede 30	15	500	489	11	1	2	-3	-3	7.5	7.3	18	11	5	21	8
							sug på 30s	18	1013	0	1013	514	-487	-1	6	18.2	1	5	4	-1	6	-7
							sug ute 30s	15	498	487	11	-1	0	-2	-2	9	6.1	18	11	5	20	7
						P-10	før skop 30s	15	498	488	10			-2	-2	7.5	7.3	18	11	5	20	7
							sug nede 30	15	499	490	9	1	2	-2	-2	7.5	7.3	18	11	5	20	7
							sug på 30s	18	1017	0	1017	519	-488	-1	7	17.1	0.2	5	4	-2	6	-9
							sug ute 30s	15	499	485	14	1	-3	-2	-2	7.9	5.5	18	11	5	20	7
						P-15	før skop 30s	15	499	489	10			-2	-2	7.5	7.3	18	11	5	20	7
							sug nede 30	15	500	492	8	1	3	-2	-2	7.5	7.4	18	11	5	20	7
							sug på 30s	17	1024	0	1024	525	-489	-1	8	16.9	0.9	5	4	-6	6	-14
							sug ute 30s	15	500	485	15	1	-4	-3	-2	9.5	5.5	18	11	5	21	7
						P-20	før skop 30s	15	498	487	11			-3	-2	7.5	7.3	18	11	5	21	7
							sug nede 30	15	500	492	8	2	5	-2	-2	7.5	7.4	18	11	5	20	7
							sug på 30s	17	1036	0	1036	538	-487	-2	7	16.4	1	5	3	-10	7	-17
							sug ute 30s	15	500	484	16	2	-3	-2	-2	8.3	5.4	18	11	5	20	7
					3:1.0	F/5	før skop 30s	15	499	488	11			-2	-3	7.5	7.3	18	11	4	20	7
							sug nede 30	15	502	488	14	3	0	-2	-3	7.5	7.3	18	12	5	20	8
							sug på 30s	18	1009	0	1009	510	-488	-2	5	17.3	0.16	5	5	0	7	-5
							sug ute 30s	15	501	488	13	2	0	-2	-3	9.3	6.7	18	11	4	20	7
						O	før skop 30s	15	499	489	10			-2	-3	7.5	7.3	18	11	4	20	7
							sug nede 30	15	503	489	14	4	0	-2	-4	7.5	7.3	19	12	5	21	9
							sug på 30s	18	1012	0	1012	513	-489	-1	5	17.7	0.13	5	5	-1	6	-6
							sug ute 30s	15	499	486	13	0	-3	-2	-3	8.9	5.5	18	11	4	20	7
						P-5	før skop 30s	15	499	487	12			-2	-3	7.5	7.3	18	11	4	20	7
							sug nede 30	15	501	489	12	2	2	-1	-3	7.5	7.3	19	12	5	20	8
							sug på 30s	18	1013	0	1013	514	-487	-3	4	16.9	0.6	5	5	-1	8	-5
							sug ute 30s	15	498	486	12	-1	-1	-2	-3	8.5	6.3	18	11	4	20	7
						P-10	før skop 30s	15	501	487	14			-3	-4	7.5	7.3	18	11	4	21	8
							sug nede 30	15	501	490	11	0	3	-2	-5	7.5	7.3	19	12	5	21	10
							sug på 30s	17	1015	0	1015	514	-487	-1	7	17.8	1.1	5	4	-2	6	-9
							sug ute 30s	15	500	486	14	-1	-1	-3	-3	8.9	6.1	18	11	4	21	7
						P-15	før skop 30s	15	500	488	12			-2	-3	7.5	7.3	18	11	4	20	7
							sug nede 30	15	501	487	14	1	-1	-1	-3	7.5	7.3	19	12	5	20	8
							sug på 30s	17	1025	0	1025	525	-488	-2	7	17	0.2	5	4	-6	7	-13
							sug ute 30s	15	500	487	13	0	-1	-2	-3	8.9	5.7	18	11	4	20	7
						P-20	før skop 30s	15	501	488	13			-3	-4	7.5	7.3	18	11	4	21	8
							sug nede 30	15	504	492	12	3	4	-3	-3	7.5	7.3	18	12	5	21	8
							sug på 30s	17	1033	0	1033	532	-488	-3	7	16.6	0.29	5	3	-10	8	-17
							sug ute 30s	15	500	487	13	-1	-1	-3	-3	8.9	5.7	18	11	4	21	7
					4:1.0	F/5	før skop 30s	15	499	485	14			-3	-2	7.5	7.3	18	12	5	21	7
							sug nede 30	15	516	506	10	17	21	-3	-5	7.6	7.1	20	14	5	23	10
							sug på 30s	18	1008	0	1008	509	-485	-1	6	17.8	0.18	5	5	0	6	-6
							sug ute 30s	15	501	487	14	2	2	-3	-3	8.8	5.8	18	12	5	21	8
						O	før skop 30s	15	500	485	15			-3	-3	7.5	7.3	18	12	5	21	8
							sug nede 30	15	505	479	26	5	-6	-2	-5	7.5	7	20	14	5	22	10
							sug på 30s	18	1012	0	1012	512	-485	-1	6	16.8	0.27	5	5	0	6	-6
							sug ute 30s	15	501	487	14	1	2	-2	-2	8.2	6.2	18	12	5	20	7
						P-5	før skop 30s	15	499	488	11			-2	-2	7.5	7.3	18	12	5	20	7
							sug nede 30	15	518	501	17	19	13	-2	-5	7.6	7	20	14	5	22	10
							sug på 30s	17	1012	0	1012	513	-488	-1	5	18.1	1.1	5	5	-1	6	-6
							sug ute 30s	15	499	485	14	0	-3	-2	-2	8.8	6.3	18	12	5	20	7
						P-10	før skop 30s	15	499	486	13			-3	-2	7.5	7.3	18	12	5	21	7
							sug nede 30	15	505	484	21	6	-2	-2	-5	7.5	7	20	14	5	22	10
							sug på 30s	18	1014	0	1014	515	-486	-1	7	17.2	0.28	5	4	-2	6	-9
							sug ute 30s	15	501	486	15	2	0	-3	-2	8.8	5.6	18	12	5	21	7
						P-15	før skop 30s	15	499	489	10			-4	-2	7.5	7.3	18	12	5	22	7
							sug nede 30	15	504	482	22	5	-7	-3	-7	7.5	7	20	14	5	23	12
							sug på 30s	17	1027	0	1027	528	-489	-2	7	16.5	0.33	5	4	-6	7	-13
							sug ute 30s	15	500	486	14	1	-3	-4	-2	7.8	5.4	18	12	5	22	7
						P-20	før skop 30s	15	502	488	14			-3	-2	7.5	7.3	18	12	5	21	7
							sug nede 30	15	504	479	25	2	-9	-2	-5	7.5	7	20	14	5	22	10
							sug på 30s	17	1034	0	1034	532	-488	-1	8	16.7	0.26	5	4	-10	6	-18
							sug ute 30s	15	502	488	14	0	0	-3	-2	8.8	5.9	18	12	5	21	7
8mm	ETT	PC mode	14Ch cl.cath	minus 75	1:2.9	F/5	før skop 30s	15	526	519	7			0	0	7.9	7.8	20	8	5	20	5
							sug nede 30	15	369	366	3	-157	-153	3	0	5.8	6	20	8	5	17	5
							sug på 30s	39	538	69	469	12	-450	6	1	21.5	3	20	14	4	14	3
							sug ute 30s	15	526	518	8	0	-1	0	0	9.2	6.7	20	8	5	20	5
						O	før skop 30s	15	529	521	8			0	1	7.9	7.8	20	9	5	20	4
							sug nede 30	15	368	359	9	-161	-162	3	0	5.8	6	20	8	5	17	5
							sug på 30s	39	537	68	469	8	-453	6	1	21.2	2.7	20	14	4	14	3
							sug ute 30s	15	527	519	8	-2	-2	0	1	9.1	6.8	20	8	5	20	4
						P-5	før skop 30s	15	528	521	7			0	1	7.9	7.8	20	8	5	20	4
							sug nede 30	15	368	361	7	-160	-160	3	0	5.8	6	20	8	5	17	5
							sug på 30s	36	555	32	523	27	-489	7	5	20.1	1.7	20	14	3	13	-2
							sug ute 30s	15	528	520	8	0	-1	0	1	9.1	6.7	20	8	5	20	4
						P-10	før skop 30s	15	528	519	9			0	1	7.9	7.8	20	8	5	20	4
							sug nede 30	15	370	362	8	-158	-157	3	1	5.8	6	20	8	5	17	4
							sug på 30s	34	576	27	549	48	-492	7	7	19.9	1.4	20	13	-1	13	-8
							sug ute 30s	15	528	520	8	0	1	0	1	9	6.7	20	8	5	20	4
						P-15	før skop 30s	15	527	521	6			0	1	7.9	7.8	20	8	5	20	4
							sug nede 30	15	365	358	7	-162	-163	3	1	5.8	6	20	8	5	17	4
							sug på 30s	33	577	12.1	564.9	50	-508.9	6	8	17.7	1.1	20	12	-5	14	-13
							sug ute 30s	15	528	518	10	1	-3	0	1	9.2	6.1	20	8	5	20	4
						P-20	før skop 30s	15	528	522	6			1	1	7.9	7.8	20	8	5	19	4
							sug nede 30	15	368	363	5	-160	-159	3	1	5.8	6	20	8	5	17	4
							sug på 30s	31	585	5.4	579.6	57	-516.6	6	8	18.5	0.9	20	11	-10	14	-18
							sug ute 30s	15	526	518	8	-2	-4	1	1	9	6.5	20	8	5	19	4
					1:2.0	F/5	før skop 30s	15	634	621	13			1	1	9.5	9.3	20	10	5	19	4
							sug nede 30	15	454	446	8	-180	-175	2	1	7.2	7.4	20	9	5	18	4
							sug på 30s	32	660	83	577	26	-538	6	1	21.4	3.1	20	15	4	14	3
							sug ute 30s	15	630	619	11	-4	-2	1	1	10.8	7.8	20	10	5	19	4
						O	før skop 30s	15	631	621	10			0	1	9.5	9.3	20	10	5	20	4
							sug nede 30	15	456	448	8	-175	-173	3	1	7.2	7.4	20	10	5	17	4
							sug på 30s	32	670	86	584	39	-535	6	2	21.7	3.1	20	15	4	14	2
							sug ute 30s	15	631	618	13	0	-3	1	1	10.7	8	20	10	5	19	4
						P-5	før skop 30s	15	633	622	11			1	1	9.5	9.3	20	10	5	19	4
							sug nede 30	15	451	441	10	-182	-181	3	1	7.1	7.3	20	9	5	17	4
							sug på 30s	30	690	75	615	57	-547	7	4	21.1	2.6	20	14	2	13	-2
							sug ute 30s	15	629	616	13	-4	-6	1	1	10.7	7.9	20	10	5	19	4
						P-10	før skop 30s	15	633	621	12			1	1	9.5	9.3	20	10	5	19	4
							sug nede 30	15	458	451	7	-175	-170	3	1	7.2	7.4	20	10	5	17	4
							sug på 30s	28	709	40	669	76	-581	6	7	20.1	1.8	20	14	-1	14	-8
							sug ute 30s	15	631	616	15	-2	-5	1	1	9.9	8.4	20	10	5	19	4
						P-15	før skop 30s	15	632	621	11			1	1	9.5	9.3	20	10	5	19	4
							sug nede 30	15	459	451	8	-173	-170	2	1	7.1	7.3	20	9	5	18	4
							sug på 30s	27	723	34	689	91	-587	7	8	18.3	1.4	20	13	-5	13	-13
							sug ute 30s	15	631	616	15	-1	-5	1	1	10.1	7.9	20	10	5	19	4
						P-20	før skop 30s	15	632	620	12			0	1	9.5	9.3	20	10	5	20	4
							sug nede 30	15	455	447	8	-177	-173	3	1	7.2	7.4	20	10	5	17	4
							sug på 30s	26	725	21	704	93	-599	6	8	19.3	1.3	20	12	-10	14	-18
							sug ute 30s	15	630	615	15	-2	-5	1	1	9.9	8.1	20	10	5	19	4
					1:1.0	F/5	før skop 30s	15	766	746	20			0	1	11.5	11.1	20	12	5	20	4
							sug nede 30	15	630	618	12	-136	-128	2	0	9.9	9.7	20	12	5	18	5
							sug på 30s	22	980	134	846	214	-612	5	1	21	3.7	20	16	4	15	3
							sug ute 30s	15	761	741	20	-5	-5	0	1	13.6	10.2	20	12	5	20	4
						O	før skop 30s	15	768	746	22			0	1	11.5	11.2	20	12	5	20	4
							sug nede 30	15	615	606	9	-153	-140	2	0	9.7	9.5	20	12	5	18	5
							sug på 30s	22	957	120	837	189	-626	5	1	20.4	3.4	20	16	4	15	3
							sug ute 30s	15	765	744	21	-3	-2	0	1	13.6	10.2	20	12	5	20	4
						P-5	før skop 30s	15	770	752	18			0	1	11.5	11.2	20	12	5	20	4
							sug nede 30	15	615	605	10	-155	-147	2	0	9.8	9.6	20	12	5	18	5
							sug på 30s	21	990	109	881	220	-643	6	4	19.9	2.3	20	15	2	14	-2
							sug ute 30s	15	765	746	19	-5	-6	0	1	12.1	9.8	20	12	5	20	4
						P-10	før skop 30s	15	773	756	17			0	1	11.5	11.3	20	12	5	20	4
							sug nede 30	15	631	621	10	-142	-135	2	0	9.7	9.8	20	12	5	18	5
							sug på 30s	20	1029	111	918	256	-645	6	7	19.9	2.7	20	14	-1	14	-8
							sug ute 30s	15	769	749	20	-4	-7	0	1	13.7	10.1	20	12	5	20	4
						P-15	før skop 30s	15	774	755	19			0	0	11.6	11.3	20	12	5	20	5
							sug nede 30	15	619	609	10	-155	-146	2	0	9.8	9.7	20	12	5	18	5
							sug på 30s	20	1021	92	929	247	-663	6	8	19.3	2.1	20	14	-5	14	-13
							sug ute 30s	15	768	750	18	-6	-5	0	0	12.3	9.3	20	12	5	20	5
						P-20	før skop 30s	15	773	755	18			0	0	11.6	11.3	20	12	5	20	5
							sug nede 30	15	619	611	8	-154	-144	2	0	9.6	9.7	20	12	5	18	5
							sug på 30s	19	1026	80	946	253	-675	6	7	20.1	2.4	20	13	-11	14	-18
							sug ute 30s	15	769	752	17	-4	-3	0	0	12.3	9.9	20	12	5	20	5
					2:1.0	F/5	før skop 30s	15	794	771	23			0	0	11.9	11.6	20	15	5	20	5
							sug nede 30	15	608	594	14	-186	-177	0	-3	9.7	9.2	20	15	5	20	8
							sug på 30s	17	1232	155	1077	438	-616	5	1	21.2	3.5	20	16	4	15	3
							sug ute 30s	15	792	770	22	-2	-1	0	0	13.3	10.5	20	15	5	20	5
						O	før skop 30s	15	791	771	20			0	0	11.9	11.5	20	15	5	20	5
							sug nede 30	15	621	606	15	-170	-165	0	-3	9.8	9.3	20	15	5	20	8
							sug på 30s	17	1259	169	1090	468	-602	5	1	20.7	2.9	20	16	4	15	3
							sug ute 30s	15	795	772	23	4	1	0	0	13.8	10.5	20	15	5	20	5
						P-5	før skop 30s	15	796	777	19			0	0	11.9	11.6	20	15	5	20	5
							sug nede 30	15	611	599	12	-185	-178	0	-3	9.9	9.4	20	15	5	20	8
							sug på 30s	16	1308	156	1152	512	-621	5	3	19.8	3.4	20	15	2	15	-1
							sug ute 30s	15	797	778	19	1	1	0	0	13.1	10.6	20	15	5	20	5
						P-10	før skop 30s	15	793	775	18			0	0	11.9	11.6	20	15	5	20	5
							sug nede 30	15	615	599	16	-178	-176	0	-3	9.8	9.3	20	15	5	20	8
							sug på 30s	16	1316	130	1186	523	-645	5	5	20.5	3.1	20	15	-2	15	-7
							sug ute 30s	15	796	775	21	3	0	0	0	13.5	10.4	20	15	5	20	5
						P-15	før skop 30s	15	793	773	20			-1	0	11.9	11.6	20	15	5	21	5
							sug nede 30	15	612	598	14	-181	-175	0	-3	9.8	9.3	20	15	5	20	8
							sug på 30s	15	1329	129	1200	536	-644	5	8	19.4	2.1	20	14	-5	15	-13
							sug ute 30s	15	792	773	19	-1	0	0	0	12.7	10.2	20	15	5	20	5
						P-20	før skop 30s	15	793	774	19			0	0	11.9	11.6	20	15	5	20	5
							sug nede 30	15	622	608	14	-171	-166	0	-3	9.9	9.4	20	15	5	20	8
							sug på 30s	15	1360	125	1235	567	-649	5	8	19.4	2.4	20	13	-10	15	-18
							sug ute 30s	15	792	773	19	-1	-1	0	0	13.8	10.2	20	15	5	20	5
					3:1.0	F/5	før skop 30s	15	675	659	16			0	-1	10.2	9.9	20	16	5	20	6
							sug nede 30	15	495	478	17	-180	-181	0	-4	8.1	7.6	20	16	5	20	9
							sug på 30s	15	1412	188	1224	737	-471	4	0	20.7	2.9	20	16	4	16	4
							sug ute 30s	15	679	659	20	4	0	0	-1	12.5	9	20	16	5	20	6
						O	før skop 30s	15	677	655	22			0	-1	10.2	9.9	20	16	5	20	6
							sug nede 30	15	493	480	13	-184	-175	0	-4	8.1	7.5	20	16	5	20	9
							sug på 30s	15	1409	182	1227	732	-473	5	1	20.1	2.8	20	16	4	15	3
							sug ute 30s	15	683	659	24	6	4	0	-1	12.8	8.9	20	16	5	20	6
						P-5	før skop 30s	15	673	654	19			0	-1	10.1	9.8	20	16	5	20	6
							sug nede 30	15	494	480	14	-179	-174	0	-5	8	7.5	20	16	5	20	10
							sug på 30s	15	1427	168	1259	754	-486	5	1	19.8	2.9	20	16	3	15	2
							sug ute 30s	15	680	656	24	7	2	0	-1	12.7	8.9	20	16	5	20	6
						P-10	før skop 30s	15	673	654	19			0	-1	10.1	9.8	20	16	5	20	6
							sug nede 30	15	486	471	15	-187	-183	0	-4	8	7.4	20	16	5	20	9
							sug på 30s	15	1430	169	1261	757	-485	5	1	19.8	2.7	20	16	3	15	2
							sug ute 30s	15	677	654	23	4	0	0	-1	12.6	8.8	20	16	5	20	6
						P-15	før skop 30s	15	673	650	23			0	-1	10.1	9.8	20	16	5	20	6
							sug nede 30	15	484	470	14	-189	-180	0	-5	7.9	7.4	20	16	5	20	10
							sug på 30s	15	1421	164	1257	748	-486	5	1	19.7	2.7	20	16	3	15	2
							sug ute 30s	15	675	655	20	2	5	0	-1	12.5	8.8	20	16	5	20	6
						P-20	før skop 30s	15	673	654	19			0	-1	10.1	9.8	20	16	5	20	6
							sug nede 30	15	491	480	11	-182	-174	0	-4	8	7.5	20	16	5	20	9
							sug på 30s	15	1435	176	1259	762	-478	5	0	19.9	2.8	20	16	3	15	3
							sug ute 30s	15	674	652	22	1	-2	0	-1	12.6	8.9	20	16	5	20	6
					4:1.0	F/5	før skop 30s	15	576	558	18			0	-2	8.6	8.3	20	17	5	20	7
							sug nede 30	15	413	395	18	-163	-163	0	-5	6.8	6.6	20	17	5	20	10
							sug på 30s	15	1474	206	1268	898	-352	5	0	20	3.5	20	16	5	15	5
							sug ute 30s	15	575	553	22	-1	-5	0	-2	10.3	7.5	20	17	5	20	7
						O	før skop 30s	15	575	554	21			0	-2	8.6	8.3	20	17	5	20	7
							sug nede 30	15	399	384	15	-176	-170	0	-5	6.7	6.1	20	17	5	20	10
							sug på 30s	15	1442	187	1255	867	-367	5	0	20.6	3.2	20	16	5	15	5
							sug ute 30s	15	578	554	24	3	0	0	-2	10.5	7.7	20	17	5	20	7
						P-5	før skop 30s	15	573	552	21			0	-2	8.6	8.3	20	17	5	20	7
							sug nede 30	15	396	382	14	-177	-170	0	-5	6.7	6.1	20	17	5	20	10
							sug på 30s	15	1443	191	1252	870	-361	5	0	20.5	3.2	20	16	5	15	5
							sug ute 30s	15	579	555	24	6	3	0	-2	10.3	7.8	20	17	5	20	7
						P-10	før skop 30s	15	570	551	19			0	-2	8.6	8.3	20	17	5	20	7
							sug nede 30	15	410	392	18	-160	-159	0	-5	6.7	6.2	20	17	5	20	10
							sug på 30s	15	1443	197	1246	873	-354	5	0	21.4	3.3	20	16	5	15	5
							sug ute 30s	15	576	554	22	6	3	0	-2	10.4	7.9	20	17	5	20	7
						P-15	før skop 30s	15	569	551	18			0	-2	8.6	8.2	20	17	5	20	7
							sug nede 30	15	413	395	18	-156	-156	0	-5	6.7	6.2	20	17	5	20	10
							sug på 30s	15	1442	199	1243	873	-352	5	0	21.5	3.4	20	16	5	15	5
							sug ute 30s	15	576	554	22	7	3	0	-2	10.3	7.8	20	17	5	20	7
						P-20	før skop 30s	15	568	549	19			0	-2	8.6	8.3	20	17	5	20	7
							sug nede 30	15	417	401	16	-151	-148	0	-5	6.8	6.2	20	17	5	20	10
							sug på 30s	15	1467	208	1259	899	-341	5	0	19.6	3.5	20	16	5	15	5
							sug ute 30s	15	575	549	26	7	0	0	-2	10.4	7.8	20	17	5	20	7
8mm	ETT	VC mode	14Ch cl.cath	minus 75	1:2.9	F/5	før skop 30s	15	507	498	9			1	0	7.6	7.4	22	8	5	21	5
							sug nede 30	15	506	500	6	-1	2	9	0	7.6	7.5	30	10	5	21	5
							sug på 30s	35	511	31	480	4	-467	9	1	19.4	2.1	23	14	5	14	4
							sug ute 30s	15	508	499	9	1	1	1	0	8.9	6.5	22	8	5	21	5
						O	før skop 30s	15	505	498	7			1	0	7.6	7.5	22	8	5	21	5
							sug nede 30	15	510	506	4	5	8	9	0	7.6	7.5	30	10	5	21	5
							sug på 30s	39	510	34	476	5	-464	8	2	20.2	2	22	14	5	14	3
							sug ute 30s	15	505	498	7	0	0	1	0	8.8	6.7	22	8	5	21	5
						P-5	før skop 30s	15	505	501	4			1	0	7.6	7.5	22	8	5	21	5
							sug nede 30	15	512	499	13	7	-2	9	0	7.6	7.5	30	10	5	21	5
							sug på 30s	37	527	18.1	508.9	22	-482.9	9	7	18.1	1.4	23	12	3	14	-4
							sug ute 30s	15	504	498	6	-1	-3	1	0	8.8	5.9	22	8	5	21	5
						P-10	før skop 30s	15	506	500	6			1	0	7.6	7.5	22	8	5	21	5
							sug nede 30	15	506	503	3	0	3	9	0	7.6	7.5	30	10	5	21	5
							sug på 30s	34	533	2	531	27	-498	9	9	17.2	1.2	23	11	-1	14	-10
							sug ute 30s	15	506	502	4	0	2	1	0	8.8	5.8	22	8	5	21	5
						P-15	før skop 30s	15	504	500	4			1	0	7.6	7.5	22	8	5	21	5
							sug nede 30	15	510	497	13	6	-3	9	0	7.6	7.5	30	10	5	21	5
							sug på 30s	32	552	0	552	48	-500	9	4	17.9	1.1	23	10	-10	14	-14
							sug ute 30s	15	506	499	7	2	-1	1	0	8.8	6.4	22	8	5	21	5
						P-20	før skop 30s	15	507	502	5			1	0	7.6	7.5	22	8	5	21	5
							sug nede 30	15	506	505	1	-1	3	9	0	7.6	7.6	30	10	5	21	5
							sug på 30s	33	552	0	552	45	-502	9	10	17	0.9	23	9	-10	14	-20
							sug ute 30s	15	506	500	6	-1	-2	1	0	8.8	5.9	22	8	5	21	5
					1:2.0	F/5	før skop 30s	15	502	495	7			0	0	7.6	7.4	20	8	5	20	5
							sug nede 30	15	506	504	2	4	9	5	-1	7.6	7.5	25	10	5	20	6
							sug på 30s	34	514	0.4	513.6	12	-494.6	5	3	18	0.36	16	11	6	11	3
							sug ute 30s	15	503	496	7	1	1	0	0	8.7	6	20	9	5	20	5
						O	før skop 30s	15	506	498	8			0	0	7.6	7.5	20	9	5	20	5
							sug nede 30	15	503	503	0	-3	5	5	0	7.6	7.5	25	10	5	20	5
							sug på 30s	36	513	0	513	7	-498	5	4	18.6	0.9	16	11	6	11	2
							sug ute 30s	15	505	494	11	-1	-4	0	0	8.7	6	20	8	5	20	5
						P-5	før skop 30s	15	503	495	8			0	0	7.6	7.5	20	8	5	20	5
							sug nede 30	15	504	504	0	1	9	5	0	7.6	7.5	25	10	5	20	5
							sug på 30s	34	527	0	527	24	-495	5	8	18.1	1	16	10	3	11	-5
							sug ute 30s	15	503	497	6	0	2	0	0	8.7	6	20	8	5	20	5
						P-10	før skop 30s	15	505	498	7			0	0	7.6	7.4	20	8	5	20	5
							sug nede 30	15	504	503	1	-1	5	5	0	7.6	7.5	25	10	5	20	5
							sug på 30s	33	530	0	530	25	-498	5	9	16.5	1	16	9	-1	11	-10
							sug ute 30s	15	503	495	8	-2	-3	0	0	8.8	5.6	20	8	5	20	5
						P-15	før skop 30s	15	504	498	6			0	0	7.6	7.5	20	8	5	20	5
							sug nede 30	15	503	501	2	-1	3	5	0	7.6	7.5	25	10	5	20	5
							sug på 30s	31	540	0	540	36	-498	5	10	17.1	1	16	8	-5	11	-15
							sug ute 30s	15	504	497	7	0	-1	0	0	8.7	5.9	20	9	5	20	5
						P-20	før skop 30s	15	507	498	9			0	0	7.6	7.5	20	8	5	20	5
							sug nede 30	15	504	503	1	-3	5	5	0	7.6	7.5	25	10	5	20	5
							sug på 30s	31	548	0	548	41	-498	6	10	17.3	1	17	7	-10	11	-20
							sug ute 30s	15	503	497	6	-4	-1	0	0	8.1	6.4	20	8	5	20	5
					1:1.0	F/5	før skop 30s	15	501	490	11			0	0	7.5	7.4	19	10	5	19	5
							sug nede 30	15	503	498	5	2	8	1	0	7.5	7.4	21	11	5	20	5
							sug på 30s	18	1014	0	1014	513	-490	1	7	17.5	0.12	5	4	-2	4	-9
							sug ute 30s	15	502	489	13	1	-1	0	0	8	5.7	19	10	5	19	5
						O	før skop 30s	15	501	491	10			0	0	7.5	7.4	19	10	5	19	5
							sug nede 30	15	503	496	7	2	5	2	0	7.5	7.4	21	11	5	19	5
							sug på 30s	18	1001	0	1001	500	-491	1	8	16.9	1.7	5	4	-2	4	-10
							sug ute 30s	15	500	490	10	-1	-1	0	0	10.1	6.3	19	10	5	19	5
						P-5	før skop 30s	15	501	494	7			0	0	7.5	7.4	19	10	5	19	5
							sug nede 30	15	502	496	6	1	2	2	-1	7.5	7.4	21	11	5	19	6
							sug på 30s	18	1012	0	1012	511	-494	2	7	16.9	1.2	5	4	-3	3	-10
							sug ute 30s	15	502	491	11	1	-3	0	0	8.8	6.3	19	10	5	19	5
						P-10	før skop 30s	15	503	494	9			0	0	7.5	7.4	19	10	5	19	5
							sug nede 30	15	502	498	4	-1	4	2	0	7.5	7.5	21	11	5	19	5
							sug på 30s	17	1017	0	1017	514	-494	3	8	17.6	1	5	4	-3	2	-11
							sug ute 30s	15	503	494	9	0	0	0	0	10.1	6.1	19	10	5	19	5
						P-15	før skop 30s	15	501	493	8			0	0	7.5	7.4	19	10	5	19	5
							sug nede 30	15	505	501	4	4	8	2	-1	7.5	7.4	21	11	5	19	6
							sug på 30s	18	1026	0	1026	525	-493	3	9	16.8	0.6	5	4	-7	2	-16
							sug ute 30s	15	501	492	9	0	-1	0	0	8.5	5.5	19	10	5	19	5
						P-20	før skop 30s	15	502	495	7			0	0	7.5	7.4	19	10	5	19	5
							sug nede 30	15	501	496	5	-1	1	2	-1	7.5	7.4	21	11	5	19	6
							sug på 30s	18	1034		1034	532	-495	3	10	17.2	1	5	4	-10	2	-20
							sug ute 30s	15	501	494	7	-1	-1	0	0	8	6.2	19	10	5	19	5
					2:1.0	F/5	før skop 30s	15	500	489	11			-1	-1	7.5	7.3	18	11	5	19	6
							sug nede 30	15	503	493	10	3	4	1	-2	7.5	7.3	20	12	5	19	7
							sug på 30s	18	1015	0	1015	515	-489	1	8	17	0.16	5	4	-2	4	-10
							sug ute 30s	15	499	487	12	-1	-2	-2	-2	9.7	6.5	18	11	5	20	7
						O	før skop 30s	15	499	488	11			-1	-1	7.5	7.3	18	11	5	19	6
							sug nede 30	15	504	495	9	5	7	2	-2	7.5	7.3	20	12	5	18	7
							sug på 30s	18	1017	0	1017	518	-488	3	9	17.5	0.9	5	4	-2	2	-11
							sug ute 30s	15	500	489	11	1	1	-1	-1	7.9	5.5	18	11	5	19	6
						P-5	før skop 30s	15	498	490	8			0	0	7.5	7.3	18	11	5	18	5
							sug nede 30	15	502	492	10	4	2	2	-1	7.5	7.3	20	12	5	18	6
							sug på 30s	18	1025	0	1025	527	-490	3	8	16.9	0.8	5	4	-3	2	-11
							sug ute 30s	15	499	487	12	1	-3	0	0	8.8	6.3	18	11	5	18	5
						P-10	før skop 30s	15	499	489	10			-1	-1	7.5	7.3	18	11	5	19	6
							sug nede 30	15	504	492	12	5	3	1	-1	7.5	7.3	20	12	5	19	6
							sug på 30s	18	1022	0	1022	523	-489	3	8	17.7	0.07	5	4	-3	2	-11
							sug ute 30s	15	499	489	10	0	0	-1	0	9	5.8	18	11	5	19	5
						P-15	før skop 30s	15	499	488	11			-1	-1	7.5	7.3	18	11	5	19	6
							sug nede 30	15	501	490	11	2	2	1	-2	7.5	7.3	20	12	5	19	7
							sug på 30s	18	1017	0	1017	518	-488	3	10	16.6	0.34	5	4	-6	2	-16
							sug ute 30s	15	499	488	11	0	0	-1	0	8.1	5.5	18	11	5	19	5
						P-20	før skop 30s	15	499	488	11			0	0	7.5	7.3	18	11	5	18	5
							sug nede 30	15	502	492	10	3	4	1	-2	7.5	7.3	20	12	5	19	7
							sug på 30s	17	1038	0	1038	539	-488	3	10	16.6	1	5	4	-10	2	-20
							sug ute 30s	15	499	488	11	0	0	-1	0	8.3	6.3	18	11	5	19	5
					3:1.0	F/5	før skop 30s	15	501	491	10			-2	0	7.5	7.4	18	11	5	20	5
							sug nede 30	15	505	476	29	4	-15	1	-4	7.5	6.9	21	14	5	20	9
							sug på 30s	18	1014	0	1014	513	-491	3	9	17.5	0.14	5	4	-2	2	-11
							sug ute 30s	15	501	490	11	0	-1	-1	0	8.9	5.9	18	11	5	19	5
						O	før skop 30s	15	503	492	11			-2	0	7.5	7.4	17	11	5	19	5
							sug nede 30	15	507	481	26	4	-11	1	-5	7.6	6.9	21	14	5	20	10
							sug på 30s	18	1014	0	1014	511	-492	3	9	16.7	0.3	5	4	-2	2	-11
							sug ute 30s	15	500	489	11	-3	-3	-3	-3	8.2	5.5	17	11	4	20	7
						P-5	før skop 30s	15	502	491	11			-1	-1	7.5	7.4	18	11	5	19	6
							sug nede 30	15	505	475	30	3	-16	1	-5	7.5	6.8	22	14	5	21	10
							sug på 30s	17	1015	0	1015	513	-491	3	9	16.2	1.1	5	4	-2	2	-11
							sug ute 30s	15	502	491	11	0	0	-1	0	8.6	6.3	18	11	5	19	5
						P-10	før skop 30s	15	501	492	9			-1	0	7.5	7.4	18	11	5	19	5
							sug nede 30	15	508	482	26	7	-10	1	-4	7.6	6.9	21	14	5	20	9
							sug på 30s	17	1015	0	1015	514	-492	2	7	17.5	1.1	5	4	-3	3	-10
							sug ute 30s	15	502	488	14	1	-4	0	-1	8.9	6.1	18	11	5	18	6
						P-15	før skop 30s	15	501	489	12			-2	0	7.5	7.3	17	11	5	19	5
							sug nede 30	15	504	479	25	3	-10	2	-4	7.5	6.9	21	14	5	19	9
							sug på 30s	17	1025	0	1025	524	-489	3	10	16.6	0.27	5	4	-6	2	-16
							sug ute 30s	15	502	489	13	1	0	-1	-1	8.9	5.7	17	11	4	18	5
						P-20	før skop 30s	15	502	493	9			-2	-3	7.5	7.4	17	11	4	19	7
							sug nede 30	15	509	484	25	7	-9	1	-5	7.5	6.9	21	14	5	20	10
							sug på 30s	17	1034	0	1034	532	-493	3	11	16.4	0.6	5	4	-10	2	-21
							sug ute 30s	15	500	489	11	-2	-4	-2	-1	9	6.5	17	11	5	19	6
					4:1.0	F/5	før skop 30s	15	504	493	11			-1	-1	7.6	7.4	18	12	5	19	6
							sug nede 30	15	507	462	45	3	-31	1	-7	7.6	6.5	26	17	5	25	12
							sug på 30s	18	1013	0	1013	509	-493	2	8	16.9	0.4	5	4	-2	3	-10
							sug ute 30s	15	504	488	16	0	-5	-2	-2	8.9	5.4	18	12	5	20	7
						O	før skop 30s	15	502	488	14			-1	-2	7.5	7.4	18	12	5	19	7
							sug nede 30	15	506	458	48	4	-30	1	-7	7.5	6.4	27	18	5	26	12
							sug på 30s	18	1014	0	1014	512	-488	2	7	16.2	0.7	5	4	-3	3	-10
							sug ute 30s	15	501	489	12	-1	1	-1	-2	8.7	6.4	18	12	5	19	7
						P-5	før skop 30s	15	501	491	10			-1	-2	7.5	7.4	18	12	5	19	7
							sug nede 30	15	504	456	48	3	-35	0	-7	7.5	6.4	26	17	5	26	12
							sug på 30s	18	1015	0	1015	514	-491	2	8	16.9	0.37	5	4	-2	3	-10
							sug ute 30s	15	501	486	15	0	-5	-1	-2	8.9	5.5	18	12	5	19	7
						P-10	før skop 30s	15	504	493	11			-1	-2	7.5	7.3	18	12	5	19	7
							sug nede 30	15	502	461	41	-2	-32	0	-7	7.5	6.4	27	17	5	27	12
							sug på 30s	18	1012	0	1012	508	-493	3	8	16.1	0.5	5	4	-3	2	-11
							sug ute 30s	15	504	488	16	0	-5	-1	-2	8.3	5.4	18	12	5	19	7
						P-15	før skop 30s	15	501	488	13			-1	-2	7.5	7.3	18	12	5	19	7
							sug nede 30	15	505	454	51	4	-34	2	-8	7.5	6.4	28	17	5	26	13
							sug på 30s	17	1024	0	1024	523	-488	3	10	16.2	1.1	5	4	-6	2	-16
							sug ute 30s	15	502	484	18	1	-4	-1	-1	8.3	5.4	18	12	5	19	6
						P-20	før skop 30s	15	504	492	12			-1	-1	7.5	7.4	18	12	5	19	6
							sug nede 30	15	503	451	52	-1	-41	-1	-7	7.5	6.4	27	17	5	28	12
							sug på 30s	17	1034	0	1034	530	-492	3	11	16	1.1	5	4	-10	2	-21
							sug ute 30s	15	501	483	18	-3	-9	-1	-2	8.2	5.3	18	12	5	19	7
7mm	ETT	PC mode	12Ch cl.cath	minus 75	1:2.9	F/5	før skop 30s	15	500	493	7			0	-1	7.6	7.4	20	8	5	20	6
							sug nede 30	15	319	306	13	-181	-187	3	-1	5.1	5.3	20	8	5	17	6
							sug på 30s	40	440	9.8	430.2	-60	-483.2	7	2	18.1	0.9	20	15	6	13	4
							sug ute 30s	15	505	492	13	5	-1	0	0	8.5	5.8	20	8	5	20	5
						O	før skop 30s	15	506	492	14			1	0	7.6	7.4	20	8	5	19	5
							sug nede 30	15	325	310	15	-181	-182	3	0	5.3	5.5	20	8	5	17	5
							sug på 30s	39	448	10.5	437.5	-58	-481.5	7	1	17.7	0.9	20	15	5	13	4
							sug ute 30s	15	504	491	13	-2	-1	0	-1	8.5	6.2	20	8	5	20	6
						P-5	før skop 30s	15	503	490	13			0	0	7.6	7.4	20	8	5	20	5
							sug nede 30	15	325	310	15	-178	-180	3	-1	5.2	5.4	20	8	5	17	6
							sug på 30s	36	474	0.8	473.2	-29	-489.2	7	5	16	0.6	20	14	3	13	-2
							sug ute 30s	15	504	492	12	1	2	0	0	8.6	5.8	20	8	5	20	5
						P-10	før skop 30s	15	505	494	11			0	0	7.6	7.4	20	8	5	20	5
							sug nede 30	15	329	316	13	-176	-178	3	0	5.3	5.4	20	8	5	17	5
							sug på 30s	34	493	0	493	-12	-494	7	7	17	0.6	20	13	-1	13	-8
							sug ute 30s	15	504	493	11	-1	-1	0	0	8.6	5.8	20	8	5	20	5
						P-15	før skop 30s	15	506	492	14			1	0	7.6	7.4	20	8	5	19	5
							sug nede 30	15	327	313	14	-179	-179	4	0	5.2	5.4	20	8	5	16	5
							sug på 30s	33	499	0	499	-7	-492	7	7	16.5	0.6	20	12	-5	13	-12
							sug ute 30s	15	503	490	13	-3	-2	1	0	8.5	5.6	20	8	5	19	5
						P-20	før skop 30s	15	506	493	13			1	0	7.6	7.4	20	8	5	19	5
							sug nede 30	15	324	312	12	-182	-181	3	-1	5.2	5.4	20	8	5	17	6
							sug på 30s	31	498	0	498	-8	-493	7	6	15.6	0.6	20	11	-11	13	-17
							sug ute 30s	15	503	492	11	-3	-1	1	0	8.4	6	20	8	5	19	5
					1:2.0	F/5	før skop 30s	15	610	593	17			0	-1	9.2	8.9	20	10	5	20	6
							sug nede 30	15	397	387	10	-213	-206	2	-1	6.4	6.6	20	10	5	18	6
							sug på 30s	32	555	21	534	-55	-572	7	0	16.9	1.3	20	16	5	13	5
							sug ute 30s	15	609	594	15	-1	1	0	-1	10.1	7.9	20	10	5	20	6
						O	før skop 30s	15	613	596	17			0	0	9.2	8.9	20	10	5	20	5
							sug nede 30	15	391	382	9	-222	-214	3	-1	6.5	6.7	20	10	5	17	6
							sug på 30s	31	567	25	542	-46	-571	7	1	18.1	1.3	20	15	5	13	4
							sug ute 30s	15	611	592	19	-2	-4	0	0	10.1	7.3	20	10	5	20	5
						P-5	før skop 30s	15	660	593	67			0	0	9.2	8.9	20	10	5	20	5
							sug nede 30	15	402	392	10	-258	-201	3	-1	6.4	6.7	20	9	5	17	6
							sug på 30s	30	591	10.3	580.7	-69	-582.7	7	4	17.9	1	20	15	2	13	-2
							sug ute 30s	15	611	595	16	-49	2	0	0	9.6	7.8	20	10	5	20	5
						P-10	før skop 30s	15	613	595	18			0	0	9.2	8.9	20	10	5	20	5
							sug nede 30	15	399	390	9	-214	-205	2	0	6.4	6.6	20	10	5	18	5
							sug på 30s	29	602	2	600	-11	-593	6	6	16.2	0.7	20	14	-1	14	-7
							sug ute 30s	15	611	592	19	-2	-3	0	0	9.6	7.5	20	10	5	20	5
						P-15	før skop 30s	15	611	594	17			0	0	9.2	8.9	20	10	5	20	5
							sug nede 30	15	398	389	9	-213	-205	3	0	6.4	6.7	20	10	5	17	5
							sug på 30s	27	610	0	610	-1	-594	7	7	17	0.8	20	13	-5	13	-12
							sug ute 30s	15	611	595	16	0	1	1	0	9.6	7	20	10	5	19	5
						P-20	før skop 30s	15	611	597	14			0	0	9.2	8.9	20	10	5	20	5
							sug nede 30	15	392	383	9	-219	-214	3	-1	6.4	6.7	20	10	5	17	6
							sug på 30s	26	614	0	614	3	-597	7	8	16.1	0.8	20	12	-10	13	-18
							sug ute 30s	15	609	589	20	-2	-8	0	0	9.6	7.1	20	10	5	20	5
					1:1.0	F/5	før skop 30s	15	792	773	19			-1	-1	11.9	11.6	20	12	5	21	6
							sug nede 30	15	548	532	16	-244	-241	2	-1	8.7	8.9	20	12	5	18	6
							sug på 30s	23	801	40	761	9	-733	6	0	17.4	1.4	20	16	5	14	5
							sug ute 30s	15	787	765	22	-5	-8	-1	0	12.2	9.5	20	12	5	21	5
						O	før skop 30s	15	797	778	19			-1	0	11.9	11.6	20	12	5	21	5
							sug nede 30	15	550	536	14	-247	-242	2	-1	8.7	9	20	12	5	18	6
							sug på 30s	23	818	70	748	21	-708	7	0	17.6	2.1	20	16	4	13	4
							sug ute 30s	15	794	771	23	-3	-7	-1	0	12.3	9.5	20	12	5	21	5
						P-5	før skop 30s	15	801	783	18			-1	0	12	11.7	20	12	5	21	5
							sug nede 30	15	568	558	10	-233	-225	2	-1	9	9.2	20	12	5	18	6
							sug på 30s	21	873	70	803	72	-713	6	3	17.3	2	20	15	2	14	-1
							sug ute 30s	15	797	773	24	-4	-10	-1	0	12.4	9.4	20	12	5	21	5
						P-10	før skop 30s	15	801	783	18			-1	-1	12	11.7	20	12	5	21	6
							sug nede 30	15	541	529	12	-260	-254	2	-2	8.7	8.9	20	12	5	18	7
							sug på 30s	20	860	17.6	842.4	59	-765.4	6	5	17.5	1.3	20	15	-2	14	-7
							sug ute 30s	15	797	774	23	-4	-9	-1	-1	12.3	9.9	20	12	5	21	6
						P-15	før skop 30s	15	803	786	17			-1	0	12	11.7	20	12	5	21	5
							sug nede 30	15	548	537	11	-255	-249	2	-2	8.7	8.9	20	12	5	18	7
							sug på 30s	20	872	9.7	862.3	69	-776.3	6	7	16.3	0.9	20	14	-6	14	-13
							sug ute 30s	15	797	775	22	-6	-11	-1	0	12.3	9.1	20	12	5	21	5
						P-20	før skop 30s	15	805	786	19			-1	-1	12	11.7	20	12	5	21	6
							sug nede 30	15	543	534	9	-262	-252	2	-2	8.7	9	20	12	5	18	7
							sug på 30s	19	873	0	873	68	-786	6	6	16.9	1.1	20	13	-11	14	-17
							sug ute 30s	15	798	780	18	-7	-6	-1	-1	12.3	10.1	20	12	5	21	6
					2:1.0	F/5	før skop 30s	15	769	748	21			-1	-2	11.5	11.2	20	15	5	21	7
							sug nede 30	15	526	506	20	-243	-242	0	-5	8.6	8.4	20	15	5	20	10
							sug på 30s	17	1095	110	985	326	-638	5	-1	17.6	2.7	20	16	4	15	5
							sug ute 30s	15	772	749	23	3	1	-1	-2	12.7	10.3	20	15	5	21	7
						O	før skop 30s	15	773	750	23			-1	-2	11.6	11.2	20	15	5	21	7
							sug nede 30	15	509	494	15	-264	-256	0	-6	8.5	7.8	20	15	5	20	11
							sug på 30s	17	1061	89	972	288	-661	6	0	18.2	2.4	20	16	4	14	4
							sug ute 30s	15	774	749	25	1	-1	-1	-2	13.1	10.2	20	15	5	21	7
						P-5	før skop 30s	15	768	752	16			-1	-2	11.6	11.2	20	15	5	21	7
							sug nede 30	15	500	487	13	-268	-265	0	-6	8.5	7.8	20	15	5	20	11
							sug på 30s	16	1113	79	1034	345	-673	6	2	16	2.2	20	15	1	14	-1
							sug ute 30s	15	774	752	22	6	0	-1	-2	12.7	10.4	20	15	5	21	7
						P-10	før skop 30s	15	768	745	23			-1	-2	11.6	11.2	20	15	5	21	7
							sug nede 30	15	517	499	18	-251	-246	-1	-6	8.6	7.9	20	15	5	21	11
							sug på 30s	16	1163	84	1079	395	-661	6	5	17.8	2.3	20	15	-2	14	-7
							sug ute 30s	15	774	750	24	6	5	-1	-2	12.9	10	20	15	5	21	7
						P-15	før skop 30s	15	767	744	23			-1	-2	11.5	11.2	20	15	5	21	7
							sug nede 30	15	507	490	17	-260	-254	0	-6	8.5	7.8	20	15	5	20	11
							sug på 30s	15	1148	63	1085	381	-681	7	7	16.9	1.2	20	14	-6	13	-13
							sug ute 30s	15	773	747	26	6	3	-1	-2	13.2	9.8	20	15	5	21	7
						P-20	før skop 30s	15	761	740	21			-1	-2	11.5	11.2	20	15	5	21	7
							sug nede 30	15	498	481	17	-263	-259	-1	-6	8.5	7.8	20	15	5	21	11
							sug på 30s	15	1147	20	1127	386	-720	6	7	16.1	1	20	14	-11	14	-18
							sug ute 30s	15	774	749	25	13	9	-1	-2	13.1	9.9	20	15	5	21	7
					3:1.0	F/5	før skop 30s	15	645	612	33			-1	-3	9.7	9.2	20	16	5	21	8
							sug nede 30	15	430	403	27	-215	-209	-1	-7	7.3	6.5	20	16	5	21	12
							sug på 30s	16	1207	115	1092	562	-497	6	-1	17.4	2.3	20	16	4	14	5
							sug ute 30s	15	650	615	35	5	3	-1	-3	11.3	8.6	20	16	5	21	8
						O	før skop 30s	15	640	606	34			-2	-4	9.7	9.2	20	16	5	22	9
							sug nede 30	15	414	385	29	-226	-221	-1	-7	7	6.2	20	16	5	21	12
							sug på 30s	16	1198	105	1093	558	-501	6	0	18.3	2.3	20	16	4	14	4
							sug ute 30s	15	643	611	32	3	5	-2	-3	11.5	8.3	20	16	5	22	8
						P-5	før skop 30s	15	637	608	29			-1	-3	9.6	9.1	20	16	5	21	8
							sug nede 30	15	419	393	26	-218	-215	-1	-7	7.1	6.3	20	16	5	21	12
							sug på 30s	15	1257	137	1120	620	-471	5	2	17.5	2.5	20	16	4	15	2
							sug ute 30s	15	650	608	42	13	0	-1	-3	14.7	6.2	20	16	5	21	8
						P-10	før skop 30s	15	636	604	32			-1	-3	9.6	9.1	20	16	5	21	8
							sug nede 30	15	406	379	27	-230	-225	-1	-7	6.9	6.2	20	16	5	21	12
							sug på 30s	15	1235	93	1142	599	-511	6	1	17.3	2.2	20	16	2	14	1
							sug ute 30s	15	636	603	33	0	-1	-1	-4	11.4	8.1	20	16	5	21	9
						P-15	før skop 30s	15	631	604	27			-2	-4	9.5	9	20	16	5	22	9
							sug nede 30	15	400	374	26	-231	-230	-2	-7	6.9	6.1	20	16	5	22	12
							sug på 30s	15	1254	110	1144	623	-494	6	1	17.1	2.6	20	16	3	14	2
							sug ute 30s	15	635	605	30	4	1	-1	-3	11.4	8.1	20	16	5	21	8
						P-20	før skop 30s	15	628	603	25			-1	-3	9.5	9	20	16	5	21	8
							sug nede 30	15	413	386	27	-215	-217	-1	-7	7	6.3	20	16	5	21	12
							sug på 30s	15	1252	109	1143	624	-494	6	1	17.7	2.4	20	16	3	14	2
							sug ute 30s	15	638	609	29	10	6	-2	-3	11.3	8.1	20	16	5	22	8
					4:1.0	F/5	før skop 30s	15	526	498	28			-1	-4	7.9	7.5	20	17	5	21	9
							sug nede 30	15	345	319	26	-181	-179	-1	-7	5.8	5.1	20	17	5	21	12
							sug på 30s	15	1298	147	1151	772	-351	5	-1	17.7	2.3	20	17	5	15	6
							sug ute 30s	15	531	504	27	5	6	-1	-4	10.5	6.7	20	17	5	21	9
						O	før skop 30s	15	529	503	26			-1	-4	7.9	7.5	20	17	5	21	9
							sug nede 30	15	341	319	22	-188	-184	-1	-7	5.8	5.2	20	17	5	21	12
							sug på 30s	15	1282	133	1149	753	-370	5	-2	17.5	2.1	20	17	5	15	7
							sug ute 30s	15	531	499	32	2	-4	-1	-4	10.6	6.7	20	17	5	21	9
						P-5	før skop 30s	15	527	500	27			-1	-4	7.9	7.5	20	17	5	21	9
							sug nede 30	15	335	311	24	-192	-189	-1	-7	5.8	5.1	20	17	5	21	12
							sug på 30s	15	1277	126	1151	750	-374	6	-1	17.5	2	20	17	5	14	6
							sug ute 30s	15	529	496	33	2	-4	-1	-4	10.5	6.7	20	17	5	21	9
						P-10	før skop 30s	15	526	500	26			-1	-4	7.9	7.5	20	17	5	21	9
							sug nede 30	15	328	309	19	-198	-191	-1	-7	5.8	5.1	20	17	5	21	12
							sug på 30s	15	1269	119	1150	743	-381	6	-1	17.4	1.9	20	17	5	14	6
							sug ute 30s	15	529	502	27	3	2	-1	-4	10.4	6.7	20	17	5	21	9
						P-15	før skop 30s	15	525	498	27			-1	-4	7.9	7.5	20	17	5	21	9
							sug nede 30	15	346	326	20	-179	-172	-1	-7	5.9	5.2	20	17	5	21	12
							sug på 30s	15	1277	126	1151	752	-372	6	-1	17.5	2	20	16	5	14	6
							sug ute 30s	15	528	502	26	3	4	-1	-4	10.5	6.7	20	17	5	21	9
						P-20	før skop 30s	15	522	494	28			-1	-4	7.9	7.5	20	17	5	21	9
							sug nede 30	15	345	323	22	-177	-171	-1	-7	5.8	5.1	20	17	5	21	12
							sug på 30s	15	1292	138	1154	770	-356	6	-1	17.7	2.2	20	17	5	14	6
							sug ute 30s	15	531	500	31	9	6	-1	-4	10.4	6.7	20	17	5	21	9
7mm	ETT	VC mode	12Ch cl.cath	minus 75	1:2.9	F/5	før skop 30s	15	494	488	6			1	-1	7.5	7.2	22	8	5	21	6
							sug nede 30	15	506	507	-1	12	19	12	-1	7.6	7.5	33	10	5	21	6
							sug på 30s	35	524	40	484	30	-448	13	0	18.4	2.1	27	16	5	14	5
							sug ute 30s	15	507	501	6	13	13	1	-1	9	6.6	22	8	5	21	6
						O	før skop 30s	15	509	503	6			1	-1	7.6	7.5	22	8	5	21	6
							sug nede 30	15	507	506	1	-2	3	13	-1	7.6	7.6	34	10	5	21	6
							sug på 30s	35	525	37	488	16	-466	14	0	17.9	1.8	28	16	5	14	5
							sug ute 30s	15	506	501	5	-3	-2	1	-1	8.8	6.7	22	8	5	21	6
						P-5	før skop 30s	15	508	503	5			1	-1	7.6	7.5	22	8	5	21	6
							sug nede 30	15	507	506	1	-1	3	13	-1	7.6	7.5	34	10	5	21	6
							sug på 30s	33	535	13.4	521.6	27	-489.6	13	3	16.2	1	27	14	2	14	-1
							sug ute 30s	15	506	500	6	-2	-3	1	-1	8.8	6.1	22	8	5	21	6
						P-10	før skop 30s	15	508	504	4			1	-1	7.6	7.5	22	8	5	21	6
							sug nede 30	15	508	508	0	0	4	13	-1	7.6	7.6	34	10	5	21	6
							sug på 30s	31	546	4.8	541.2	38	-499.2	13	8	16.7	1	27	12	-1	14	-9
							sug ute 30s	15	508	501	7	0	-3	1	-1	8.7	6.4	22	8	5	21	6
						P-15	før skop 30s	15	505	499	6			1	-1	7.6	7.5	22	8	5	21	6
							sug nede 30	15	507	507	0	2	8	12	-1	7.6	7.5	33	10	5	21	6
							sug på 30s	30	559	0	559	54	-499	15	8	16.5	0.6	29	12	-6	14	-14
							sug ute 30s	15	509	500	9	4	1	1	-1	8.2	6.1	22	8	5	21	6
						P-20	før skop 30s	15	506	499	7			1	-1	7.6	7.5	22	8	5	21	6
							sug nede 30	15	510	512	-2	4	13	13	-1	7.6	7.5	34	10	5	21	6
							sug på 30s	28	571	0	571	65	-499	15	8	15.7	1	29	11	-11	14	-19
							sug ute 30s	15	508	504	4	2	5	1	-1	8.3	6.2	22	8	5	21	6
					1:2.0	F/5	før skop 30s	15	506	494	12			1	-1	7.6	7.4	20	8	5	19	6
							sug nede 30	15	503	500	3	-3	6	7	-1	7.6	7.5	27	10	5	20	6
							sug på 30s	34	517	9.1	507.9	11	-484.9	8	1	16.5	0.7	20	14	6	12	5
							sug ute 30s	15	505	499	6	-1	5	1	-1	8.7	6.4	20	8	5	19	6
						O	før skop 30s	15	504	495	9			1	-1	7.6	7.4	20	8	5	19	6
							sug nede 30	15	505	505	0	1	10	8	-1	7.6	7.5	27	10	5	19	6
							sug på 30s	34	516	7.6	508.4	12	-487.4	7	1	17.4	0.8	20	13	5	13	4
							sug ute 30s	15	503	496	7	-1	1	1	-1	9.1	6.8	20	8	5	19	6
						P-5	før skop 30s	15	505	498	7			1	-1	7.6	7.4	20	8	5	19	6
							sug nede 30	15	511	501	10	6	3	8	-1	7.6	7.5	27	10	5	19	6
							sug på 30s	32	520	0	520	15	-498	7	5	15.5	0.7	19	11	2	12	-3
							sug ute 30s	15	503	497	6	-2	-1	1	-1	8.6	6.4	20	8	5	19	6
						P-10	før skop 30s	15	506	497	9			1	-1	7.6	7.4	20	8	5	19	6
							sug nede 30	15	508	505	3	2	8	8	-1	7.6	7.5	27	10	5	19	6
							sug på 30s	30	541	0	541	35	-497	8	9	15.3	0.6	20	10	-1	12	-10
							sug ute 30s	15	503	493	10	-3	-4	1	-1	8.6	6.6	20	8	5	19	6
						P-15	før skop 30s	15	503	498	5			1	-1	7.6	7.4	20	8	5	19	6
							sug nede 30	15	507	506	1	4	8	9	-1	7.6	7.5	28	10	5	19	6
							sug på 30s	29	550	0	550	47	-498	9	10	14.9	0.7	21	10	-5	12	-15
							sug ute 30s	15	505	495	10	2	-3	1	-1	8.1	6.1	20	8	5	19	6
						P-20	før skop 30s	15	506	498	8			1	-1	7.6	7.4	20	8	5	19	6
							sug nede 30	15	504	504	0	-2	6	8	-1	7.6	7.5	27	10	5	19	6
							sug på 30s	28	549	0	549	43	-498	8	8	15.3	1	20	9	-11	12	-19
							sug ute 30s	15	505	496	9	-1	-2	1	-1	8.1	6.4	20	8	5	19	6
					1:1.0	F/5	før skop 30s	15	502	494	8			0	-1	7.5	7.4	18	9	5	18	6
							sug nede 30	15	502	496	6	0	2	3	-2	7.5	7.4	21	11	5	18	7
							sug på 30s	19	923	0	923	421	-494	4	8	15.5	1.2	5	5	-2	1	-10
							sug ute 30s	15	502	492	10	0	-2	0	-1	8	6.6	18	9	5	18	6
						O	før skop 30s	15	503	491	12			-1	-1	7.5	7.4	18	9	5	19	6
							sug nede 30	15	502	497	5	-1	6	3	-1	7.5	7.4	21	11	5	18	6
							sug på 30s	18	934	0	934	431	-491	4	7	15.7	1.1	6	5	-1	2	-8
							sug ute 30s	15	502	489	13	-1	-2	0	-1	8.6	6.3	18	9	5	18	6
						P-5	før skop 30s	15	502	492	10			-1	-1	7.5	7.4	18	9	5	19	6
							sug nede 30	15	502	496	6	0	4	3	-2	7.5	7.4	21	11	5	18	7
							sug på 30s	17	926	0	926	424	-492	3	8	11.7	3.8	5	5	-2	2	-10
							sug ute 30s	15	502	490	12	0	-2	0	-1	11.6	3.4	18	9	5	18	6
						P-10	før skop 30s	15	501	490	11			0	-1	7.5	7.4	18	9	5	18	6
							sug nede 30	15	503	496	7	2	6	4	-2	7.5	7.4	22	11	5	18	7
							sug på 30s	19	931	0	931	430	-490	4	9	15.4	0.7	7	5	-2	3	-11
							sug ute 30s	15	504	489	15	3	-1	0	-1	8.4	5.5	18	9	5	18	6
						P-15	før skop 30s	15	502	492	10			0	-1	7.5	7.4	18	9	5	18	6
							sug nede 30	15	501	495	6	-1	3	3	-2	7.5	7.4	21	11	5	18	7
							sug på 30s	18	934	0	934	432	-492	4	9	15.9	0.9	5	4	-7	1	-16
							sug ute 30s	15	502	489	13	0	-3	-1	-1	8	5.9	18	9	5	19	6
						P-20	før skop 30s	15	503	493	10			0	-1	7.5	7.4	18	9	5	18	6
							sug nede 30	15	502	497	5	-1	4	4	-2	7.5	7.4	22	11	5	18	7
							sug på 30s	19	946	0	946	443	-493	4	10	15.1	0.6	5	4	-10	1	-20
							sug ute 30s	15	503	491	12	0	-2	0	-1	8	5.7	18	9	5	18	6
					2:1.0	F/5	før skop 30s	15	500	488	12			-1	-1	7.4	7.3	17	10	5	18	6
							sug nede 30	15	506	472	34	6	-16	2	-5	7.5	6.9	21	13	5	19	10
							sug på 30s	18	924	0	924	424	-488	3	7	15.2	0.7	5	5	-2	2	-9
							sug ute 30s	15	502	489	13	2	1	-1	-1	9.5	6.4	17	10	5	18	6
						O	før skop 30s	15	501	488	13			-1	-1	7.5	7.3	17	10	5	18	6
							sug nede 30	15	503	477	26	2	-11	1	-6	7.5	6.9	21	13	5	20	11
							sug på 30s	18	926	0	926	425	-488	4	7	15.4	0.21	5	5	-3	1	-10
							sug ute 30s	15	502	487	15	1	-1	-1	-1	7.8	5.7	17	10	5	18	6
						P-5	før skop 30s	15	501	487	14			-1	-1	7.5	7.3	17	10	5	18	6
							sug nede 30	15	503	473	30	2	-14	2	-5	7.5	6.9	21	13	5	19	10
							sug på 30s	18	911	0	911	410	-487	4	8	15	0.7	5	5	-2	1	-10
							sug ute 30s	15	503	489	14	2	2	-1	-1	8.4	6.2	17	10	5	18	6
						P-10	før skop 30s	15	501	489	12			-1	-1	7.5	7.3	17	10	5	18	6
							sug nede 30	15	502	476	26	1	-13	2	-6	7.5	6.9	22	13	5	20	11
							sug på 30s	17	929	0	929	428	-489	4	7	14.7	1	5	5	-3	1	-10
							sug ute 30s	15	501	487	14	0	-2	-1	-1	8.8	6.2	17	10	5	18	6
						P-15	før skop 30s	15	501	486	15			-1	-1	7.5	7.3	17	10	5	18	6
							sug nede 30	15	501	474	27	0	-12	1	-5	7.5	6.9	21	13	5	20	10
							sug på 30s	17	936	0	936	435	-486	4	8	15.2	0.24	5	4	-7	1	-15
							sug ute 30s	15	503	488	15	2	2	-1	-1	8.8	5.8	17	10	5	18	6
						P-20	før skop 30s	15	500	488	12			-1	-1	7.5	7.3	17	10	5	18	6
							sug nede 30	15	508	482	26	8	-6	2	-5	7.5	6.9	21	13	5	19	10
							sug på 30s	17	945	0	945	445	-488	4	10	14.9	0.5	5	4	-11	1	-21
							sug ute 30s	15	500	486	14	0	-2	-1	-1	8.9	5.8	17	10	5	18	6
					3:1.0	F/5	før skop 30s	15	506	488	18			-1	-1	7.5	7.3	17	11	5	18	6
							sug nede 30	15	502	440	62	-4	-48	-1	-8	7.5	6.2	27	17	5	28	13
							sug på 30s	18	923	0	923	417	-488	4	8	14.7	0.6	5	5	-2	1	-10
							sug ute 30s	15	505	487	18	-1	-1	-1	-1	9.4	6.4	17	11	5	18	6
						O	før skop 30s	15	504	487	17			-1	-2	7.5	7.3	17	11	5	18	7
							sug nede 30	15	503	444	59	-1	-43	0	-8	7.5	6.2	27	17	5	27	13
							sug på 30s	18	922	0	922	418	-487	4	8	15.2	0.39	5	5	-2	1	-10
							sug ute 30s	15	500	487	13	-4	0	-1	-2	8.7	5.5	17	11	5	18	7
						P-5	før skop 30s	15	503	486	17			-1	-2	7.5	7.3	17	11	5	18	7
							sug nede 30	15	504	444	60	1	-42	0	-8	7.5	6.3	26	16	5	26	13
							sug på 30s	18	927	0	927	424	-486	4	8	14.8	0.6	5	5	-2	1	-10
							sug ute 30s	15	502	484	18	-1	-2	-1	-2	8.1	5.4	17	11	5	18	7
						P-10	før skop 30s	15	503	486	17			-1	-2	7.6	7.3	17	11	5	18	7
							sug nede 30	15	503	434	69	0	-52	1	-8	7.5	6.3	27	16	5	26	13
							sug på 30s	17	927	0	927	424	-486	4	7	14.6	1.1	5	4	-3	1	-10
							sug ute 30s	15	504	485	19	1	-1	-1	-2	8.7	6.2	17	11	5	18	7
						P-15	før skop 30s	15	502	486	16			-1	-2	7.5	7.3	17	11	5	18	7
							sug nede 30	15	503	444	59	1	-42	1	-8	7.5	6.1	28	17	5	27	13
							sug på 30s	17	935	0	935	433	-486	4	8	13.9	1.2	5	4	-7	1	-15
							sug ute 30s	15	502	485	17	0	-1	-1	-2	8.7	6.1	17	11	5	18	7
						P-20	før skop 30s	15	501	487	14			-1	-2	7.5	7.3	17	11	5	18	7
							sug nede 30	15	505	446	59	4	-41	0	-8	7.5	6.2	27	17	5	27	13
							sug på 30s	17	947	0	947	446	-487	3	10	13.7	1.2	5	4	-10	2	-20
							sug ute 30s	15	501	484	17	0	-3	-1	-2	8.7	6.2	17	11	5	18	7
					4:1.0	F/5	før skop 30s	15	517	462	55			0	-1	7.6	7.1	18	12	5	18	6
							sug nede 30	15	501	426	75	-16	-36	0	-10	7.6	5.8	34	22	5	34	15
							sug på 30s	18	924	0	924	407	-462	4	7	14.8	0.43	5	5	-3	1	-10
							sug ute 30s	15	517	516	1	0	54	0	-2	8.8	5.4	18	12	5	18	7
						O	før skop 30s	15	517	527	-10			0	-3	7.7	7.4	18	12	5	18	8
							sug nede 30	15	501	424	77	-16	-103	-1	-10	7.6	5.8	34	22	5	35	15
							sug på 30s	18	930	0	930	413	-527	4	8	14.2	0.7	5	5	-3	1	-11
							sug ute 30s	15	505	452	53	-12	-75	-1	-3	9.4	6.2	17	12	5	18	8
						P-5	før skop 30s	15	505	528	-23			0	-3	7.7	7.3	18	12	5	18	8
							sug nede 30	15	505	435	70	0	-93	0	-9	7.5	5.9	33	21	5	33	14
							sug på 30s	17	931	0	931	426	-528	4	8	14.9	0.44	5	5	-2	1	-10
							sug ute 30s	15	517	519	-2	12	-9	0	-3	8.8	5.6	18	12	5	18	8
						P-10	før skop 30s	15	517	527	-10			0	-3	7.7	7.3	18	12	5	18	8
							sug nede 30	15	506	432	74	-11	-95	0	-10	7.6	5.8	34	21	5	34	15
							sug på 30s	17	927	0	927	410	-527	4	7	14.3	0.49	5	5	-3	1	-10
							sug ute 30s	15	522	522	0	5	-5	0	-3	8.8	5.2	18	12	5	18	8
						P-15	før skop 30s	15	518	526	-8			0	-3	7.7	7.4	18	12	5	18	8
							sug nede 30	15	505	426	79	-13	-100	-1	-10	7.6	5.8	34	22	5	35	15
							sug på 30s	17	936	0	936	418	-526	4	8	14	0.7	5	4	-7	1	-15
							sug ute 30s	15	506	451	55	-12	-75	0	-3	8.9	5.3	18	12	5	18	8
						P-20	før skop 30s	15	502	450	52			-1	-3	7.7	7.3	17	12	5	18	8
							sug nede 30	15	505	423	82	3	-27	-1	-10	7.5	5.8	34	21	5	35	15
							sug på 30s	17	947	0	947	445	-450	3	9	14	0.8	5	4	-11	2	-20
							sug ute 30s	15	517	515	2	15	65	0	-3	8.9	5.6	18	12	5	18	8
9mm	ETT	PC mode	14Ch cl.cath	minus 37	1:2.9	F/5	før skop 30s	15	576	559	17			-1	-1	8.7	8.4	20	8	5	21	6
							sug nede 30	15	472	453	19	-104	-106	-1	-2	7.3	7.4	20	11	4	21	6
							sug på 30s	32	613	263	350	37	-296	1	-1	18.5	8.6	20	12	4	19	5
							sug ute 30s	15	581	563	18	5	4	-1	-1	10	8.1	20	8	5	21	6
						O	før skop 30s	15	580	565	15			-1	-1	8.7	8.4	20	8	5	21	6
							sug nede 30	15	476	460	16	-104	-105	0	-2	7.4	7.5	20	10	5	20	7
							sug på 30s	32	621	270	351	41	-295	1	-1	19.7	8.6	20	12	4	19	5
							sug ute 30s	15	581	567	14	1	2	-1	-1	10	8.2	20	8	5	21	6
						P-5	før skop 30s	15	580	565	15			-1	-1	8.7	8.5	20	8	5	21	6
							sug nede 30	15	479	470	9	-101	-95	0	-3	7.4	7.6	20	11	3	20	6
							sug på 30s	28	649	256	393	69	-309	1	0	18.3	7.4	20	11	1	19	1
							sug ute 30s	15	579	564	15	-1	-1	-1	-1	9.4	7.7	20	8	5	21	6
						P-10	før skop 30s	15	582	569	13			-1	-1	8.7	8.5	20	8	5	21	6
							sug nede 30	15	477	468	9	-105	-101	-1	-2	7.4	7.2	20	8	5	21	7
							sug på 30s	24	663	244	419	81	-325	1	1	16.2	6.2	20	10	-3	19	-4
							sug ute 30s	15	581	566	15	-1	-3	-1	-1	9.3	7.7	20	8	5	21	6
						P-15	før skop 30s	15	581	566	15			-1	-1	8.7	8.5	20	8	5	21	6
							sug nede 30	15	476	465	11	-105	-101	-1	-3	7.3	7.4	20	8	5	21	8
							sug på 30s	23	676	233	443	95	-333	0	0	15.6	5.7	20	9	-8	20	-8
							sug ute 30s	15	580	565	15	-1	-1	-1	-1	9.2	8.1	20	8	5	21	6
						P-20	før skop 30s	15	581	565	16			-1	-1	8.7	8.5	20	8	5	21	6
							sug nede 30	15	476	464	12	-105	-101	0	-1	7.3	7.3	20	8	5	20	6
							sug på 30s	22	683	223	460	102	-342	1	2	14.7	5.6	20	7	-13	19	-15
							sug ute 30s	15	581	564	17	0	-1	-1	-1	9.2	7.9	20	8	5	21	6
					1:2.0	F/5	før skop 30s	15	679	659	20			-2	-1	9.7	9.5	20	10	5	22	6
							sug nede 30	15	583	569	14	-96	-90	-1	-1	8.9	8.9	20	9	5	21	6
							sug på 30s	26	765	331	434	86	-328	0	-2	20.1	8.8	20	13	4	20	6
							sug ute 30s	15	688	669	19	9	10	-2	-1	12.1	9.7	20	9	5	22	6
						O	før skop 30s	15	687	668	19			-2	-1	10.3	10	20	9	5	22	6
							sug nede 30	15	585	570	15	-102	-98	-1	-1	9.1	8.8	20	9	5	21	6
							sug på 30s	25	773	334	439	86	-334	1	-1	18.7	8.3	20	13	4	19	5
							sug ute 30s	15	690	672	18	3	4	-2	-1	11	9.5	20	10	5	22	6
						P-5	før skop 30s	15	691	673	18			-2	-1	10.3	10.1	20	10	5	22	6
							sug nede 30	15	586	571	15	-105	-102	-1	-2	9.2	9.1	20	9	5	21	7
							sug på 30s	21	799	313	486	108	-360	1	-1	16.4	7.4	20	11	1	19	2
							sug ute 30s	15	690	669	21	-1	-4	-2	-1	12.2	8.7	20	9	5	22	6
						P-10	før skop 30s	15	692	672	20			-1	-1	10.4	10.1	20	9	5	21	6
							sug nede 30	15	589	575	14	-103	-97	-1	-1	9	9	20	9	5	21	6
							sug på 30s	21	819	302	517	127	-370	1	2	16.4	6.5	20	10	-3	19	-5
							sug ute 30s	15	692	670	22	0	-2	-2	-1	10.9	9.3	20	10	5	22	6
						P-15	før skop 30s	15	692	675	17			-2	-1	10.4	10.1	20	9	5	22	6
							sug nede 30	15	584	572	12	-108	-103	-1	-1	9	8.9	20	9	5	21	6
							sug på 30s	20	826	290	536	134	-385	0	2	16.4	6.1	20	9	-8	20	-10
							sug ute 30s	15	690	673	17	-2	-2	-1	-1	10.9	9.4	20	9	5	21	6
						P-20	før skop 30s	15	690	673	17			-2	-2	10.4	10.1	20	9	5	22	7
							sug nede 30	15	584	571	13	-106	-102	-1	-2	9	9	20	9	5	21	7
							sug på 30s	18	833	280	553	143	-393	1	2	14.8	5.7	20	8	-13	19	-15
							sug ute 30s	15	688	669	19	-2	-4	-2	-1	10.9	9	20	10	5	22	6
					1:1.0	F/5	før skop 30s	15	814	793	21			-2	-1	11.2	11.1	20	12	5	22	6
							sug nede 30	15	754	643	111	-60	-150	-2	-1	11.4	11.3	20	14	5	22	6
							sug på 30s	19	1040	433	607	226	-360	-1	-2	18.8	8.4	20	14	4	21	6
							sug ute 30s	15	822	801	21	8	8	-2	-1	13	11.2	20	12	5	22	6
						O	før skop 30s	15	825	807	18			-2	-1	12.4	12.1	20	12	5	22	6
							sug nede 30	15	762	673	89	-63	-134	-2	-2	11.5	11.4	20	14	5	22	7
							sug på 30s	18	1046	432	614	221	-375	0	-1	18.7	8.3	20	14	4	20	5
							sug ute 30s	15	826	807	19	1	0	-2	-2	13	11.5	20	12	5	22	7
						P-5	før skop 30s	15	831	811	20			-2	-1	12.4	12.1	20	12	5	22	6
							sug nede 30	15	769	756	13	-62	-55	-2	-1	11.7	11.6	20	12	5	22	6
							sug på 30s	16	1098	417	681	267	-394	0	0	17.2	7.5	20	12	1	20	1
							sug ute 30s	15	832	812	20	1	1	-2	-1	13.1	11.4	20	12	5	22	6
						P-10	før skop 30s	15	833	812	21			-3	-1	12.5	12.2	20	12	5	23	6
							sug nede 30	15	767	753	14	-66	-59	-2	-2	11.7	11.5	20	12	5	22	7
							sug på 30s	15	1115	402	713	282	-410	0	0	16.7	6.7	20	11	-4	20	-4
							sug ute 30s	15	831	811	20	-2	-1	-3	-2	13	11.3	20	12	5	23	7
						P-15	før skop 30s	15	836	816	20			-3	-1	12.5	12.2	20	12	5	23	6
							sug nede 30	15	773	759	14	-63	-57	-2	-2	11.8	11.6	20	12	5	22	7
							sug på 30s	15	1122	406	716	286	-410	-1	0	16.6	6.7	20	11	-4	21	-4
							sug ute 30s	15	833	816	17	-3	0	-2	-2	13	11.4	20	12	5	22	7
						P-20	før skop 30s	15	836	817	19			-3	-2	12.5	12.2	20	12	5	23	7
							sug nede 30	15	765	752	13	-71	-65	-2	-2	11.7	11.5	20	12	5	22	7
							sug på 30s	15	1117	399	718	281	-418	0	0	16.5	6.5	20	11	-4	20	-4
							sug ute 30s	15	837	817	20	1	0	-2	-1	13	11.4	20	12	5	22	6
					2:1.0	F/5	før skop 30s	15	832	809	23			-2	-1	12.3	12.2	20	15	5	22	6
							sug nede 30	15	709	692	17	-123	-117	-3	-3	11.1	10.6	20	15	5	23	8
							sug på 30s	15	1248	489	759	416	-320	-1	-2	18.5	7.6	20	14	4	21	6
							sug ute 30s	15	822	796	26	-10	-13	-2	-2	13.3	11.6	20	15	5	22	7
						O	før skop 30s	15	837	794	43			-3	-3	12.4	12	20	15	5	23	8
							sug nede 30	15	707	689	18	-130	-105	-2	-4	11	10.5	20	15	5	22	9
							sug på 30s	15	1252	488	764	415	-306	-1	-3	18.6	7.7	20	14	4	21	7
							sug ute 30s	15	817	795	22	-20	1	-2	-2	13.1	11.5	20	15	5	22	7
						P-5	før skop 30s	15	817	801	16			-1	-2	12.3	12	20	15	5	21	7
							sug nede 30	15	699	682	17	-118	-119	-2	-4	10.9	10.5	20	15	5	22	9
							sug på 30s	15	1249	487	762	432	-314	-2	-2	17.5	7.6	20	14	5	22	7
							sug ute 30s	15	815	793	22	-2	-8	-2	-2	13.1	11.5	20	15	5	22	7
						P-10	før skop 30s	15	815	797	18			-3	-2	12.2	11.9	20	15	5	23	7
							sug nede 30	15	701	683	18	-114	-114	-1	-3	10.9	10.5	20	15	5	21	8
							sug på 30s	15	1249	494	755	434	-303	0	-2	16.3	8	20	14	4	20	6
							sug ute 30s	15	814	796	18	-1	-1	-2	-1	13.8	11.3	20	15	5	22	6
						P-15	før skop 30s	15	810	793	17			-2	-2	12.2	11.9	20	15	5	22	7
							sug nede 30	15	711	693	18	-99	-100	-2	-4	11	10.6	20	15	5	22	9
							sug på 30s	15	1245	490	755	435	-303	0	-2	17.7	7.7	20	14	4	20	6
							sug ute 30s	15	853	783	70	43	-10	-2	-2	13.6	11.4	20	15	5	22	7
						P-20	før skop 30s	15	849	778	71			-3	-3	12.7	11.7	20	15	5	23	8
							sug nede 30	15	724	706	18	-125	-72	-3	-5	11.2	10.7	20	15	5	23	10
							sug på 30s	15	1256	502	754	407	-276	-1	-1	18	7.6	20	14	5	21	6
							sug ute 30s	15	808	785	23	-41	7	-2	-3	13	11.5	20	15	5	22	8
					3:1.0	F/5	før skop 30s	15	811	679	132			-2	-2	12	11.6	20	16	5	22	7
							sug nede 30	15	602	579	23	-209	-100	-2	-4	9.7	9.1	20	16	5	22	9
							sug på 30s	15	1217	451	766	406	-228	-1	-3	17.2	7	20	16	5	21	8
							sug ute 30s	15	691	669	22	-120	-10	-2	-3	11.3	9.9	20	16	5	22	8
						O	før skop 30s	15	688	667	21			-2	-3	10.3	10	20	16	5	22	8
							sug nede 30	15	595	577	18	-93	-90	-3	-5	9.2	8.7	20	16	5	23	10
							sug på 30s	15	1216	452	764	528	-215	-1	-2	16.9	7	20	16	5	21	7
							sug ute 30s	15	687	665	22	-1	-2	-2	-3	11.4	9.8	20	16	5	22	8
						P-5	før skop 30s	15	689	668	21			-2	-3	10.3	10	20	16	5	22	8
							sug nede 30	15	590	571	19	-99	-97	-2	-4	9.1	8.7	20	16	5	22	9
							sug på 30s	15	1220	452	768	531	-216	-1	-3	17.1	7	20	16	5	21	8
							sug ute 30s	15	688	663	25	-1	-5	-3	-4	11.3	9.8	20	16	5	23	9
						P-10	før skop 30s	15	685	664	21			-2	-3	10.3	10	20	16	5	22	8
							sug nede 30	15	596	575	21	-89	-89	-2	-4	9.1	8.7	20	16	5	22	9
							sug på 30s	15	1220	451	769	535	-213	-1	-2	17.2	7	20	16	5	21	7
							sug ute 30s	15	686	665	21	1	1	-2	-3	11.3	9.8	20	16	5	22	8
						P-15	før skop 30s	15	684	661	23			-3	-3	10.3	9.9	20	16	5	23	8
							sug nede 30	15	592	568	24	-92	-93	-3	-4	9.1	8.7	20	16	5	23	9
							sug på 30s	15	1217	448	769	533	-213	-1	-3	16.9	6.9	20	16	5	21	8
							sug ute 30s	15	684	664	20	0	3	-2	-2	11.1	9.8	20	16	5	22	7
						P-20	før skop 30s	15	682	662	20			-2	-3	10.2	9.9	20	16	5	22	8
							sug nede 30	15	589	568	21	-93	-94	-3	-4	9.1	8.7	20	16	5	23	9
							sug på 30s	15	1215	446	769	533	-216	-1	-3	17.2	6.9	20	16	5	21	8
							sug ute 30s	15	682	661	21	0	-1	-3	-3	11.1	9.9	20	16	5	23	8
					4:1.0	F/5	før skop 30s	15	593	567	26			-2	-3	9.5	9	20	17	5	22	8
							sug nede 30	15	500	478	22	-93	-89	-2	-4	7.7	7.3	20	17	5	22	9
							sug på 30s	15	1160	390	770	567	-177	-1	-3	16	6	20	17	5	21	8
							sug ute 30s	15	585	565	20	-8	-2	-2	-3	9.7	8.1	20	17	5	22	8
						O	før skop 30s	15	592	567	25			-2	-4	8.8	8.5	20	17	5	22	9
							sug nede 30	15	496	477	19	-96	-90	-2	-4	7.8	7.5	20	17	5	22	9
							sug på 30s	15	1163	388	775	571	-179	-2	-4	16.2	5.9	20	17	5	22	9
							sug ute 30s	15	590	565	25	-2	-2	-2	-3	9.6	8.1	20	17	5	22	8
						P-5	før skop 30s	15	637	595	42			-2	-3	9.1	8.6	20	17	5	22	8
							sug nede 30	15	531	505	26	-106	-90	-2	-5	8.3	7.9	20	17	5	22	10
							sug på 30s	15	1183	407	776	546	-188	-2	-4	16.6	6.3	20	17	5	22	9
							sug ute 30s	15	624	598	26	-13	3	-2	-3	10.2	8.5	20	17	5	22	8
						P-10	før skop 30s	15	619	595	24			-3	-4	9.3	8.9	20	17	5	23	9
							sug nede 30	15	526	498	28	-93	-97	-2	-5	8.2	7.7	20	17	5	22	10
							sug på 30s	15	1173	400	773	554	-195	-1	-3	16.7	6.2	20	17	5	21	8
							sug ute 30s	15	620	596	24	1	1	-3	-4	10.2	8.5	20	17	5	23	9
						P-15	før skop 30s	15	616	595	21			-2	-3	9.3	8.9	20	17	5	22	8
							sug nede 30	15	528	507	21	-88	-88	-3	-5	8.2	7.9	20	17	5	23	10
							sug på 30s	15	1172	405	767	556	-190	-1	-3	16.6	6.2	20	17	5	21	8
							sug ute 30s	15	618	592	26	2	-3	-2	-3	10.2	8.9	20	17	5	22	8
						P-20	før skop 30s	15	618	591	27			-2	-4	9.2	8.9	20	17	5	22	9
							sug nede 30	15	524	504	20	-94	-87	-2	-5	8	7.7	20	17	5	22	10
							sug på 30s	15	1175	405	770	557	-186	-1	-3	16.8	6.2	20	17	5	21	8
							sug ute 30s	15	615	592	23	-3	1	-2	-3	10.1	8.8	20	17	5	22	8
9mm	ETT	VC mode	14Ch cl.cath	minus 37	1:2.9	F/5	før skop 30s	15	505	495	10			0	-1	7.6	7.4	21	8	5	21	6
							sug nede 30	15	507	500	7	2	5	3	-1	7.6	7.5	24	8	5	21	6
							sug på 30s	33	506	188	318	1	-307	1	-2	16.6	6.7	19	11	4	18	6
							sug ute 30s	15	506	496	10	1	1	0	-1	8.7	7.1	21	8	5	21	6
						O	før skop 30s	15	507	498	9			0	-1	7.6	7.4	21	8	5	21	6
							sug nede 30	15	507	473	34	0	-25	3	-3	7.6	7.9	24	12	4	21	7
							sug på 30s	35	509	189	320	2	-309	2	-1	17.8	6.7	19	10	4	17	5
							sug ute 30s	15	506	498	8	-1	0	0	-1	8.7	6.9	21	8	5	21	6
						P-5	før skop 30s	15	508	499	9			0	-1	7.6	7.5	21	8	5	21	6
							sug nede 30	15	506	499	7	-2	0	3	-1	7.6	7.5	24	8	5	21	6
							sug på 30s	29	518	165	353	10	-334	2	0	14.8	5.3	19	9	1	17	1
							sug ute 30s	15	507	499	8	-1	0	0	-1	8.6	7	21	8	5	21	6
						P-10	før skop 30s	15	504	497	7			-1	-1	7.6	7.5	21	8	5	22	6
							sug nede 30	15	507	499	8	3	2	2	-2	7.6	7.5	24	8	5	22	7
							sug på 30s	28	528	151	377	24	-346	2	2	14.8	4.5	19	7	-3	17	-5
							sug ute 30s	15	506	497	9	2	0	-1	-1	8.1	6.5	21	8	5	22	6
						P-15	før skop 30s	15	508	501	7			-1	-2	7.6	7.5	21	8	5	22	7
							sug nede 30	15	507	501	6	-1	0	2	-2	7.6	7.5	24	8	5	22	7
							sug på 30s	25	540	145	395	32	-356	2	2	13.5	4	19	6	-8	17	-10
							sug ute 30s	15	505	495	10	-3	-6	-1	-2	8.1	7	21	8	5	22	7
						P-20	før skop 30s	15	506	500	6			-1	-2	7.6	7.5	21	8	5	22	7
							sug nede 30	15	509	502	7	3	2	2	-2	7.6	7.5	24	8	5	22	7
							sug på 30s	24	549	131	418	43	-369	2	1	12.8	3.7	20	5	-13	18	-14
							sug ute 30s	15	507	500	7	1	0	-1	-2	8	6.9	21	8	5	22	7
					1:2.0	F/5	før skop 30s	15	505	491	14			-2	-2	7.5	7.4	19	8	5	21	7
							sug nede 30	15	504	497	7	-1	6	0	-2	7.6	7.4	21	9	5	21	7
							sug på 30s	32	503	150	353	-2	-341	0	-1	14.9	4.9	16	10	4	16	5
							sug ute 30s	15	505	494	11	0	3	-1	-1	9.5	7.2	19	8	5	20	6
						O	før skop 30s	15	503	496	7			-2	-1	7.6	7.4	19	8	5	21	6
							sug nede 30	15	507	498	9	4	2	0	-1	7.6	7.4	21	9	5	21	6
							sug på 30s	31	504	148	356	1	-348	0	-1	14.8	4.6	16	10	4	16	5
							sug ute 30s	15	505	495	10	2	-1	-2	-1	8.5	6.8	19	8	5	21	6
						P-5	før skop 30s	15	505	495	10			-2	-1	7.6	7.4	19	8	5	21	6
							sug nede 30	15	505	497	8	0	2	0	-2	7.6	7.4	21	9	5	21	7
							sug på 30s	28	513	126	387	8	-369	0	0	14.3	3.9	16	8	1	16	1
							sug ute 30s	15	503	492	11	-2	-3	-2	-1	8	6.5	19	8	5	21	6
						P-10	før skop 30s	15	505	493	12			-2	-2	7.6	7.4	19	8	5	21	7
							sug nede 30	15	504	495	9	-1	2	0	-2	7.6	7.4	21	9	5	21	7
							sug på 30s	26	528	114	414	23	-379	1	12	13.6	3.4	16	7	-3	15	-15
							sug ute 30s	15	504	493	11	-1	0	-2	-1	8	6.3	19	8	5	21	6
						P-15	før skop 30s	15	505	493	12			-2	-1	7.6	7.4	19	8	5	21	6
							sug nede 30	15	505	496	9	0	3	0	-1	7.6	7.4	21	9	5	21	6
							sug på 30s	23	535	106	429	30	-387	1	2	12.4	3	17	6	-8	16	-10
							sug ute 30s	15	503	424	79	-2	-69	-1	-2	8	5.8	19	8	4	20	6
						P-20	før skop 30s	15	503	428	75			-1	-2	7.6	6.4	19	8	4	20	6
							sug nede 30	15	505	498	7	2	70	0	-2	7.6	7.3	21	9	5	21	7
							sug på 30s	23	549	99	450	46	-329	1	2	12	2.8	17	5	-13	16	-15
							sug ute 30s	15	502	494	8	-1	66	0	-1	7.9	6.5	20	8	5	20	6
					1:1.0	F/5	før skop 30s	15	504	492	12			-2	-2	7.4	7.4	18	9	5	20	7
							sug nede 30	15	503	493	10	-1	1	-1	-2	7.6	7.4	19	10	5	20	7
							sug på 30s	25	503	62	441	-1	-430	-1	-1	12	1.7	12	9	4	13	5
							sug ute 30s	15	503	491	12	-1	-1	-2	-2	8.5	6.9	18	9	5	20	7
						O	før skop 30s	15	505	490	15			-2	-1	7.5	7.4	18	9	5	20	6
							sug nede 30	15	504	494	10	-1	4	-1	-2	7.6	7.4	19	10	5	20	7
							sug på 30s	24	504	60	444	-1	-430	-1	0	12.3	2.1	12	8	4	13	4
							sug ute 30s	15	503	491	12	-2	1	-2	-1	8.7	6.6	18	9	5	20	6
						P-5	før skop 30s	15	502	491	11			-2	-1	7.5	7.4	18	9	5	20	6
							sug nede 30	15	503	492	11	1	1	-1	-2	7.5	7.4	19	10	5	20	7
							sug på 30s	23	515	51	464	13	-440	-1	0	11.5	1.6	12	8	1	13	1
							sug ute 30s	15	502	490	12	0	-1	-2	-2	7.9	6.5	18	9	5	20	7
						P-10	før skop 30s	15	502	487	15			-3	-2	7.5	7.3	18	9	5	21	7
							sug nede 30	15	503	488	15	1	1	-1	-2	7.5	7.3	19	10	5	20	7
							sug på 30s	20	523	44	479	21	-443	0	2	11.4	1.9	13	7	-3	13	-5
							sug ute 30s	15	503	489	14	1	2	-2	-2	7.9	5.8	18	9	5	20	7
						P-15	før skop 30s	15	502	487	15			-2	-2	7.5	7.3	18	9	5	20	7
							sug nede 30	15	505	493	12	3	6	-1	-2	7.5	7.3	19	10	5	20	7
							sug på 30s	20	532	17	515	30	-470	0	2	10.4	1.2	13	6	-8	13	-10
							sug ute 30s	15	502	487	15	0	0	-2	-2	7.8	5.9	18	9	5	20	7
						P-20	før skop 30s	15	504	490	14			-2	-2	7.5	7.3	18	9	5	20	7
							sug nede 30	15	506	491	15	2	1	-1	-1	7.5	7.4	19	10	5	20	6
							sug på 30s	19	544	9	535	40	-481	0	2	10.6	1.1	13	5	-13	13	-15
							sug ute 30s	15	503	477	26	-1	-13	-2	-2	7.8	6.2	18	9	5	20	7
					2:1.0	F/5	før skop 30s	15	501	476	25			-3	-2	7.4	7.1	17	10	5	20	7
							sug nede 30	15	501	488	13	0	12	-2	-3	7.5	7.3	18	11	4	20	7
							sug på 30s	21	502	0	502	1	-476	0	0	11	0.9	8	7	5	8	5
							sug ute 30s	15	500	484	16	-1	8	-2	-2	8.4	6.3	18	10	5	20	7
						O	før skop 30s	15	500	486	14			-3	-2	7.5	7.3	17	10	5	20	7
							sug nede 30	15	503	490	13	3	4	-1	-3	7.5	7.3	18	11	4	19	7
							sug på 30s	21	503	0	503	3	-486	-1	0	10.6	0.4	8	6	5	9	5
							sug ute 30s	15	501	484	17	1	-2	-3	-2	7.8	6.2	17	10	5	20	7
						P-5	før skop 30s	15	501	488	13			-3	-2	7.5	7.3	17	10	5	20	7
							sug nede 30	15	504	487	17	3	-1	-2	-3	7.5	7.3	18	11	4	20	7
							sug på 30s	19	512	0	512	11	-488	-1	1	10.2	1.1	8	6	1	9	0
							sug ute 30s	15	501	486	15	0	-2	-2	-2	7.7	5.9	18	10	5	20	7
						P-10	før skop 30s	15	500	487	13			-2	-1	7.5	7.3	17	10	5	19	6
							sug nede 30	15	501	491	10	1	4	-1	-2	7.5	7.3	18	11	4	19	6
							sug på 30s	19	522	0	522	22	-487	-1	3	10	1	8	6	-3	9	-6
							sug ute 30s	15	501	475	26	1	-12	-3	-1	7.7	6.3	17	10	5	20	6
						P-15	før skop 30s	15	501	476	25			-2	-1	7.5	7.1	17	10	5	19	6
							sug nede 30	15	501	491	10	0	15	-2	-3	7.5	7.3	18	11	4	20	7
							sug på 30s	19	531	0	531	30	-476	0	3	9.8	1	9	5	-8	9	-11
							sug ute 30s	15	501	485	16	0	9	-2	-1	7.7	5.6	17	10	5	19	6
						P-20	før skop 30s	15	501	487	14			-2	-1	7.5	7.3	17	10	5	19	6
							sug nede 30	15	502	490	12	1	3	-1	-2	7.5	7.3	18	11	4	19	6
							sug på 30s	18	539	0	539	38	-487	0	3	9.6	0.9	9	4	-13	9	-16
							sug ute 30s	15	500	485	15	-1	-2	-3	-2	7.6	6	17	10	5	20	7
					3:1.0	F/5	før skop 30s	15	502	488	14			-2	-2	7.4	7.3	17	11	4	19	6
							sug nede 30	15	503	486	17	1	-2	-1	-2	7.5	7.2	18	12	5	19	7
							sug på 30s	19	511	0	511	9	-488	-4	1	10.3	1.2	3	4	0	7	-1
							sug ute 30s	15	501	485	16	-1	-3	-3	-3	8.3	6.3	17	11	4	20	7
						O	før skop 30s	15	502	487	15			-2	-2	7.5	7.3	17	11	4	19	6
							sug nede 30	15	504	490	14	2	3	-2	-3	7.5	7.3	18	12	5	20	8
							sug på 30s	19	514	0	514	12	-487	-4	1	10.5	1.2	3	4	0	7	-1
							sug ute 30s	15	502	485	17	0	-2	-2	-2	7.7	5.7	17	11	4	19	6
						P-5	før skop 30s	15	502	488	14			-2	-2	7.5	7.3	17	11	4	19	6
							sug nede 30	15	503	485	18	1	-3	-1	-2	7.5	7.2	18	12	5	19	7
							sug på 30s	20	513	0	513	11	-488	-4	1	10.3	1	3	4	0	7	-1
							sug ute 30s	15	501	486	15	-1	-2	-2	-3	8.3	6.2	17	11	4	19	7
						P-10	før skop 30s	15	501	487	14			-2	-2	7.5	7.3	17	11	4	19	6
							sug nede 30	15	503	489	14	2	2	-2	-3	7.5	7.2	18	12	5	20	8
							sug på 30s	19	521	0	521	20	-487	-3	2	10.2	0.4	4	4	-3	7	-5
							sug ute 30s	15	502	486	16	1	-1	-3	-3	8	6.1	17	11	4	20	7
						P-15	før skop 30s	15	503	489	14			-2	-3	7.5	7.3	17	11	4	19	7
							sug nede 30	15	503	487	16	0	-2	-1	-3	7.5	7.3	18	12	5	19	8
							sug på 30s	18	531	0	531	28	-489	-3	2	9.7	1.4	4	3	-8	7	-10
							sug ute 30s	15	502	485	17	-1	-4	-2	-3	7.9	6.3	17	11	4	19	7
						P-20	før skop 30s	15	503	488	15			-2	-3	7.5	7.3	17	11	4	19	7
							sug nede 30	15	503	486	17	0	-2	-2	-3	7.5	7.2	18	12	5	20	8
							sug på 30s	18	539	0	539	36	-488	-1	2	9.8	0.41	5	2	-13	6	-15
							sug ute 30s	15	502	466	36	-1	-22	-2	-3	7.9	5.5	17	11	4	19	7
					4:1.0	F/5	før skop 30s	15	501	465	36			-2	-2	7.5	6.9	17	11	5	19	7
							sug nede 30	15	502	473	29	1	8	-1	-5	7.5	6.9	20	14	5	21	10
							sug på 30s	18	506	1	505	5	-464	-4	-2	10.1	0.7	3	4	1	7	3
							sug ute 30s	15	499	480	19	-2	15	-2	-2	7.9	6	17	12	5	19	7
						O	før skop 30s	15	503	486	17			-2	-2	7.5	7.3	17	12	5	19	7
							sug nede 30	15	502	474	28	-1	-12	-1	-5	7.5	6.9	20	14	5	21	10
							sug på 30s	18	611	0	611	108	-486	-1	3	10.3	0.5	6	5	3	7	0
							sug ute 30s	15	500	481	19	-3	-5	-2	-2	7.6	6.4	17	12	5	19	7
						P-5	før skop 30s	15	502	486	16			-2	-2	7.5	7.3	17	12	5	19	7
							sug nede 30	15	502	473	29	0	-13	-1	-5	7.5	6.9	20	14	5	21	10
							sug på 30s	17	611	0	611	109	-486	-1	1	10.1	1	6	5	1	7	0
							sug ute 30s	15	501	486	15	-1	0	-2	-2	7.6	5.4	17	12	5	19	7
						P-10	før skop 30s	15	500	483	17			-2	-2	7.5	7.3	17	12	5	19	7
							sug nede 30	15	501	472	29	1	-11	-1	-5	7.5	6.9	20	14	5	21	10
							sug på 30s	16	634	0	634	134	-483	-1	3	10.3	1.4	6	4	-3	7	-6
							sug ute 30s	15	499	481	18	-1	-2	-3	-3	7.9	5.8	17	12	5	20	8
						P-15	før skop 30s	15	500	483	17			-2	-2	7.5	7.2	17	12	5	19	7
							sug nede 30	15	502	475	27	2	-8	-1	-5	7.5	6.9	20	14	5	21	10
							sug på 30s	16	661	0	661	161	-483	1	3	9.8	0.6	7	4	-8	6	-11
							sug ute 30s	15	499	481	18	-1	-2	-2	-2	7.5	5.5	17	12	5	19	7
						P-20	før skop 30s	15	501	486	15			-2	-2	7.5	7.3	17	12	5	19	7
							sug nede 30	15	508	474	34	7	-12	-2	-5	7.5	6.9	20	14	5	22	10
							sug på 30s	16	645	0	645	144	-486	-1	3	9.5	0.9	5	3	-13	6	-16
							sug ute 30s	15	500	391	109	-1	-95	-2	-3	7.7	4.9	16	11	4	18	7
8mm	ETT	PC mode	14Ch cl.cath	minus 37	1:2.9	F/5	før skop 30s	15	544	527	17			-2	-2	8.1	7.9	20	8	5	22	7
							sug nede 30	15	376	367	9	-168	-160	2	-2	6	6.1	20	8	5	18	7
							sug på 30s	34	477	154	323	-67	-373	3	-1	16.4	5.4	20	13	4	17	5
							sug ute 30s	15	549	535	14	5	8	-2	-2	9.1	7.1	20	8	5	22	7
						O	før skop 30s	15	550	536	14			-2	-2	8.2	8	20	8	5	22	7
							sug nede 30	15	387	377	10	-163	-159	1	-2	6.1	6.3	20	8	5	19	7
							sug på 30s	33	488	159	329	-62	-377	3	-1	14.9	5.4	20	13	4	17	5
							sug ute 30s	15	552	535	17	2	-1	-2	-2	9.2	7.6	20	8	5	22	7
						P-5	før skop 30s	15	551	538	13			-2	-2	8.3	8	20	8	5	22	7
							sug nede 30	15	390	381	9	-161	-157	1	-2	6.1	6.3	20	8	5	19	7
							sug på 30s	29	517	153	364	-34	-385	2	0	14.3	4.7	20	11	1	18	1
							sug ute 30s	15	551	536	15	0	-2	-2	-2	8.7	7.2	20	8	5	22	7
						P-10	før skop 30s	15	552	538	14			-1	-2	8.3	8	20	8	5	21	7
							sug nede 30	15	393	386	7	-159	-152	2	-1	6.2	6.4	20	8	5	18	6
							sug på 30s	26	532	138	394	-20	-400	3	1	13.1	3.9	20	10	-3	17	-4
							sug ute 30s	15	551	536	15	-1	-2	-1	-1	8.6	7.1	20	8	5	21	6
						P-15	før skop 30s	15	552	538	14			-1	-1	8.3	8	20	8	5	21	6
							sug nede 30	15	380	371	9	-172	-167	2	-2	6	6.2	20	8	5	18	7
							sug på 30s	25	532	121	411	-20	-417	3	1	13.4	3.4	20	9	-8	17	-9
							sug ute 30s	15	550	536	14	-2	-2	-1	-1	8.6	6.9	20	8	5	21	6
						P-20	før skop 30s	15	552	537	15			-1	-1	8.3	8.1	20	8	5	21	6
							sug nede 30	15	392	387	5	-160	-150	0	-2	6.2	6.4	20	8	5	20	7
							sug på 30s	23	553	121	432	1	-416	3	2	12.7	3.2	20	8	-13	17	-15
							sug ute 30s	15	550	538	12	-2	1	-1	-1	8.6	6.8	20	8	5	21	6
					1:2.0	F/5	før skop 30s	15	652	635	17			-2	-1	9.3	8.9	20	9	5	22	6
							sug nede 30	15	470	461	9	-182	-174	0	-1	7.4	7.6	20	9	5	20	6
							sug på 30s	26	623	216	407	-29	-419	2	-1	16.4	5.9	20	13	4	18	5
							sug ute 30s	15	654	638	16	2	3	-2	-1	10.3	8.4	20	9	5	22	6
						O	før skop 30s	15	658	640	18			-2	-1	9.8	9.6	20	9	5	22	6
							sug nede 30	15	478	473	5	-180	-167	1	-1	7.5	7.7	20	9	5	19	6
							sug på 30s	26	620	212	408	-38	-428	2	-1	15.3	5.8	20	13	4	18	5
							sug ute 30s	15	657	638	19	-1	-2	-2	-1	10.3	8.5	20	10	5	22	6
						P-5	før skop 30s	15	660	643	17			-2	-1	9.9	9.6	20	9	5	22	6
							sug nede 30	15	480	471	9	-180	-172	0	-2	7.5	7.7	20	9	5	20	7
							sug på 30s	23	646	196	450	-14	-447	2	0	15.1	4.9	20	12	1	18	1
							sug ute 30s	15	658	638	20	-2	-5	-2	-1	10.3	8.3	20	9	5	22	6
						P-10	før skop 30s	15	662	645	17			-1	-1	9.9	9.6	20	10	5	21	6
							sug nede 30	15	484	471	13	-178	-174	1	-2	7.6	7.8	20	9	5	19	7
							sug på 30s	22	658	184	474	-4	-461	3	2	14.3	4.4	20	11	-3	17	-5
							sug ute 30s	15	658	640	18	-4	-5	-1	-1	10.2	8.5	20	9	5	21	6
						P-15	før skop 30s	15	661	646	15			-2	-1	9.9	9.6	20	9	5	22	6
							sug nede 30	15	479	470	9	-182	-176	0	-2	7.5	7.7	20	9	5	20	7
							sug på 30s	21	670	176	494	9	-470	2	1	13.4	4.1	20	10	-8	18	-9
							sug ute 30s	15	660	640	20	-1	-6	-3	-3	10.2	8.3	20	9	5	23	8
						P-20	før skop 30s	15	662	644	18			-1	-1	9.9	9.6	20	9	5	21	6
							sug nede 30	15	482	472	10	-180	-172	1	-1	7.8	8	20	9	5	19	6
							sug på 30s	20	672	160	512	10	-484	3	2	13.4	3.6	20	8	-13	17	-15
							sug ute 30s	15	659	643	16	-3	-1	-1	-1	10.2	8.7	20	9	5	21	6
					1:1.0	F/5	før skop 30s	15	800	775	25			-2	-1	11.1	10.8	20	12	5	22	6
							sug nede 30	15	647	636	11	-153	-139	0	-1	10.2	10	20	12	5	20	6
							sug på 30s	19	857	283	574	57	-492	2	-1	16.6	5.9	20	14	4	18	5
							sug ute 30s	15	811	792	19	11	17	-2	-1	13	10.9	20	12	5	22	6
						O	før skop 30s	15	817	797	20			-2	-1	12.2	11.9	20	12	5	22	6
							sug nede 30	15	657	646	11	-160	-151	0	-2	10.4	10.2	20	12	5	20	7
							sug på 30s	19	871	289	582	54	-508	2	-1	16	5.6	20	14	4	18	5
							sug ute 30s	15	816	794	22	-1	-3	-2	-2	13	10.8	20	12	5	22	7
						P-5	før skop 30s	15	821	803	18			-2	-2	12.3	12	20	12	5	22	7
							sug nede 30	15	661	650	11	-160	-153	-1	-2	10.6	10.4	20	12	5	21	7
							sug på 30s	17	911	276	635	90	-527	2	0	14.9	4.7	20	13	1	18	1
							sug ute 30s	15	822	799	23	1	-4	-2	-2	12.5	10.8	20	12	5	22	7
						P-10	før skop 30s	15	825	805	20			-2	-2	12.3	12.1	20	12	5	22	7
							sug nede 30	15	667	657	10	-158	-148	-1	-2	10.6	10.4	20	12	5	21	7
							sug på 30s	16	922	260	662	97	-545	2	1	15	4.3	20	12	-3	18	-4
							sug ute 30s	15	821	801	20	-4	-4	-2	-2	12.5	10.9	20	12	5	22	7
						P-15	før skop 30s	15	829	809	20			-2	-2	12.4	12.1	20	12	5	22	7
							sug nede 30	15	659	650	9	-170	-159	-1	-2	10.2	10.1	20	12	5	21	7
							sug på 30s	15	939	249	690	110	-560	2	2	14.4	4.6	20	11	-8	18	-10
							sug ute 30s	15	823	804	19	-6	-5	-2	-2	12.5	10.9	20	12	5	22	7
						P-20	før skop 30s	15	829	811	18			-3	-2	12.4	12.1	20	12	5	23	7
							sug nede 30	15	667	656	11	-162	-155	-1	-3	10.5	10.3	20	12	5	21	8
							sug på 30s	15	952	255	697	123	-556	0	2	14	4.6	20	10	-10	20	-12
							sug ute 30s	15	823	799	24	-6	-12	-3	-3	12.5	10.9	20	12	5	23	8
					2:1.0	F/5	før skop 30s	15	822	798	24			-3	-3	12.2	12	20	15	5	23	8
							sug nede 30	15	632	617	15	-190	-181	-3	-6	9.9	9.4	20	15	5	23	11
							sug på 30s	15	1100	358	742	278	-440	0	-3	15.5	5.9	20	14	4	20	7
							sug ute 30s	15	817	795	22	-5	-3	-3	-3	12.8	11.4	20	15	5	23	8
						O	før skop 30s	15	811	789	22			-3	-3	12.2	11.9	20	15	5	23	8
							sug nede 30	15	621	606	15	-190	-183	-3	-6	9.9	9.3	20	15	5	23	11
							sug på 30s	15	1111	364	747	300	-425	0	-3	15.6	6	20	14	4	20	7
							sug ute 30s	15	813	790	23	2	1	-3	-3	12.8	11.4	20	15	5	23	8
						P-5	før skop 30s	15	807	785	22			-1	-2	12.1	11.8	20	15	5	21	7
							sug nede 30	15	616	605	11	-191	-180	-1	-4	9.9	9.3	20	15	5	21	9
							sug på 30s	15	1115	370	745	308	-415	1	-2	15.7	6	20	14	4	19	6
							sug ute 30s	15	807	784	23	0	-1	-2	-2	12.8	11.3	20	15	5	22	7
						P-10	før skop 30s	15	804	780	24			-2	-2	12.1	11.8	20	15	5	22	7
							sug nede 30	15	618	602	16	-186	-178	-2	-6	9.9	9.3	20	15	5	22	11
							sug på 30s	15	1113	370	743	309	-410	1	-2	15.5	6	20	14	4	19	6
							sug ute 30s	15	801	783	18	-3	3	-2	-2	12.7	11.3	20	15	5	22	7
						P-15	før skop 30s	15	801	782	19			-2	-2	12	11.7	20	15	5	22	7
							sug nede 30	15	618	604	14	-183	-178	-2	-6	9.9	9.7	20	15	5	22	11
							sug på 30s	15	1114	372	742	313	-410	1	-3	15.8	6	20	14	4	19	7
							sug ute 30s	15	805	785	20	4	3	-3	-2	12.8	11.3	20	15	5	23	7
						P-20	før skop 30s	15	804	784	20			-2	-2	12.1	11.7	20	15	5	22	7
							sug nede 30	15	612	599	13	-192	-185	-2	-5	9.8	9.3	20	15	5	22	10
							sug på 30s	15	1114	370	744	310	-414	1	-2	15.7	6	20	14	4	19	6
							sug ute 30s	15	803	781	22	-1	-3	-2	-2	12.8	11.4	20	15	5	22	7
					3:1.0	F/5	før skop 30s	15	687	662	25			-2	-3	11.1	10.6	20	16	5	22	8
							sug nede 30	15	504	485	19	-183	-177	-2	-6	8	7.5	20	16	5	22	11
							sug på 30s	15	1115	365	750	428	-297	1	-3	15.6	5.6	20	16	5	19	8
							sug ute 30s	15	677	658	19	-10	-4	-2	-3	11.1	9.8	20	16	5	22	8
						O	før skop 30s	15	678	655	23			-2	-3	10.2	9.8	20	16	5	22	8
							sug nede 30	15	497	478	19	-181	-177	-2	-6	8.1	7.5	20	16	5	22	11
							sug på 30s	15	1117	368	749	439	-287	0	-3	15.7	5.7	20	16	5	20	8
							sug ute 30s	15	672	650	22	-6	-5	-2	-3	11	9.2	20	16	5	22	8
						P-5	før skop 30s	15	673	650	23			-2	-3	10.1	9.8	20	16	5	22	8
							sug nede 30	15	495	475	20	-178	-175	-2	-6	8	7.7	20	16	5	22	11
							sug på 30s	15	1112	362	750	439	-288	1	-3	15.7	5.6	20	16	5	19	8
							sug ute 30s	15	672	651	21	-1	1	-2	-3	11	9.7	20	16	5	22	8
						P-10	før skop 30s	15	667	646	21			-2	-3	10	9.7	20	16	5	22	8
							sug nede 30	15	493	473	20	-174	-173	-2	-6	8	7.7	20	16	5	22	11
							sug på 30s	15	1114	363	751	447	-283	0	-4	15.6	5.6	20	16	5	20	9
							sug ute 30s	15	670	647	23	3	1	-2	-3	10.8	9.2	20	16	5	22	8
						P-15	før skop 30s	15	665	641	24			-3	-4	10	9.7	20	16	5	23	9
							sug nede 30	15	492	472	20	-173	-169	-3	-7	8	7.7	20	16	5	23	12
							sug på 30s	15	1113	361	752	448	-280	-1	-5	15.7	5.6	20	16	5	21	10
							sug ute 30s	15	669	650	19	4	9	-3	-4	10.9	9.1	20	16	5	23	9
						P-20	før skop 30s	15	662	643	19			-3	-4	10	9.7	20	16	5	23	9
							sug nede 30	15	490	473	17	-172	-170	-3	-7	7.9	7.6	20	16	5	23	12
							sug på 30s	15	1105	354	751	443	-289	0	-4	15.6	5.5	20	16	5	20	9
							sug ute 30s	15	667	643	24	5	0	-3	-4	10.9	9.1	20	16	5	23	9
					4:1.0	F/5	før skop 30s	15	572	549	23			-3	-5	9.2	8.8	20	17	5	23	10
							sug nede 30	15	412	395	17	-160	-154	-3	-7	6.7	6.5	20	17	5	23	12
							sug på 30s	15	1068	312	756	496	-237	0	-5	15	4.8	20	17	5	20	10
							sug ute 30s	15	566	548	18	-6	-1	-3	-5	9.3	7.8	20	17	5	23	10
						O	før skop 30s	15	572	550	22			-2	-4	8.5	8.2	20	17	5	22	9
							sug nede 30	15	411	394	17	-161	-156	-3	-7	6.6	6.4	20	17	5	23	12
							sug på 30s	15	1077	322	755	505	-228	-1	-5	15.2	4.9	20	17	5	21	10
							sug ute 30s	15	566	542	24	-6	-8	-3	-4	9.2	7.7	20	17	5	23	9
						P-5	før skop 30s	15	568	546	22			-3	-4	8.5	8.2	20	17	5	23	9
							sug nede 30	15	410	388	22	-158	-158	-3	-8	6.7	6.4	20	17	5	23	13
							sug på 30s	15	1077	318	759	509	-228	-2	-4	15.1	4.8	20	16	5	22	9
							sug ute 30s	15	568	540	28	0	-6	-3	-4	9.3	7.7	20	17	5	23	9
						P-10	før skop 30s	15	565	542	23			-3	-4	8.5	8.1	20	17	5	23	9
							sug nede 30	15	418	396	22	-147	-146	-3	-7	6.7	6.4	20	17	5	23	12
							sug på 30s	15	1068	308	760	503	-234	-1	-5	15.1	4.7	20	17	5	21	10
							sug ute 30s	15	567	539	28	2	-3	-3	-4	9.2	7.6	20	17	5	23	9
						P-15	før skop 30s	15	563	540	23			-3	-4	8.5	8.1	20	17	5	23	9
							sug nede 30	15	409	388	21	-154	-152	-3	-7	6.8	6.2	20	17	5	23	12
							sug på 30s	15	1067	307	760	504	-233	-1	-5	15	4.6	20	17	5	21	10
							sug ute 30s	15	566	540	26	3	0	-3	-4	10.1	7.6	20	17	5	23	9
						P-20	før skop 30s	15	558	533	25			-2	-4	8.4	8.1	20	17	5	22	9
							sug nede 30	15	412	394	18	-146	-139	-3	-7	6.5	6.2	20	17	5	23	12
							sug på 30s	15	1074	315	759	516	-218	-1	-5	15.1	4.7	20	17	5	21	10
							sug ute 30s	15	562	536	26	4	3	-2	-4	9.1	7.6	20	17	5	22	9
8mm	ETT	VC mode	14Ch cl.cath	minus 37	1:2.9	F/5	før skop 30s	15	505	492	13			0	-1	7.6	7.4	21	8	5	21	6
							sug nede 30	15	508	499	9	3	7	7	-1	7.6	7.5	28	9	5	21	6
							sug på 30s	33	508	170	338	3	-322	8	0	16.8	5.8	24	13	4	16	4
							sug ute 30s	15	506	495	11	1	3	0	-1	9.8	6.8	21	8	5	21	6
						O	før skop 30s	15	508	498	10			1	-1	7.6	7.4	22	8	5	21	6
							sug nede 30	15	506	501	5	-2	3	7	-1	7.6	7.5	28	9	5	21	6
							sug på 30s	32	510	173	337	2	-325	7	-1	15.4	5.8	24	12	4	17	5
							sug ute 30s	15	506	495	11	-2	-3	1	-1	8.7	6.9	22	8	5	21	6
						P-5	før skop 30s	15	506	496	10			0	-1	7.6	7.4	21	8	5	21	6
							sug nede 30	15	512	500	12	6	4	7	-2	7.6	7.5	28	9	5	21	7
							sug på 30s	28	516	147	369	10	-349	7	1	13.8	4.6	24	11	1	17	0
							sug ute 30s	15	507	498	9	1	2	0	-1	8.1	6.7	22	8	5	22	6
						P-10	før skop 30s	15	508	501	7			0	-1	7.6	7.5	22	8	5	22	6
							sug nede 30	15	507	501	6	-1	0	6	-1	7.6	7.5	28	9	5	22	6
							sug på 30s	26	524	139	385	16	-362	7	2	13.8	4.1	24	9	-3	17	-5
							sug ute 30s	15	504	498	6	-4	-3	1	-1	8.1	6.7	22	8	5	21	6
						P-15	før skop 30s	15	507	499	8			1	-1	7.6	7.5	22	8	5	21	6
							sug nede 30	15	507	503	4	0	4	6	-2	7.6	7.5	28	9	5	22	7
							sug på 30s	25	543	134	409	36	-365	8	3	12.7	3.7	25	8	-8	17	-11
							sug ute 30s	15	508	497	11	1	-2	0	-1	8.1	6.6	22	8	5	22	6
						P-20	før skop 30s	15	505	495	10			1	-1	7.6	7.5	22	8	5	21	6
							sug nede 30	15	509	501	8	4	6	6	-2	7.6	7.5	28	9	5	22	7
							sug på 30s	23	548	122	426	43	-373	7	2	12.5	3.3	25	6	-13	18	-15
							sug ute 30s	15	504	497	7	-1	2	1	-1	8	6.5	22	8	5	21	6
					1:2.0	F/5	før skop 30s	15	505	496	9			-1	-1	7.5	7.4	20	8	5	21	6
							sug nede 30	15	505	499	6	0	3	3	-2	7.6	7.4	24	9	5	21	7
							sug på 30s	29	506	139	367	1	-357	3	-1	14.8	4.4	19	11	4	16	5
							sug ute 30s	15	504	495	9	-1	-1	0	-1	8.1	6.9	20	8	5	20	6
						O	før skop 30s	15	505	499	6			0	-1	7.6	7.4	20	8	5	20	6
							sug nede 30	15	505	497	8	0	-2	4	-2	7.6	7.5	24	9	5	20	7
							sug på 30s	30	507	135	372	2	-364	3	-1	15	4.3	19	11	4	16	5
							sug ute 30s	15	505	496	9	0	-3	-1	-1	8.1	7.1	20	8	5	21	6
						P-5	før skop 30s	15	503	496	7			0	-1	7.6	7.4	20	8	5	20	6
							sug nede 30	15	505	501	4	2	5	3	-2	7.6	7.5	24	9	5	21	7
							sug på 30s	25	515	116	399	12	-380	3	1	13	3.8	19	10	1	16	0
							sug ute 30s	15	505	496	9	2	0	0	-1	8	6.7	20	8	5	20	6
						P-10	før skop 30s	15	506	498	8			0	-1	7.6	7.4	20	8	5	20	6
							sug nede 30	15	503	499	4	-3	1	3	-2	7.6	7.5	24	9	5	21	7
							sug på 30s	25	527	106	421	21	-392	3	2	12.4	3	19	8	-3	16	-5
							sug ute 30s	15	503	493	10	-3	-5	-1	-1	8	6.5	20	8	5	21	6
						P-15	før skop 30s	15	503	495	8			0	-1	7.6	7.4	20	8	5	20	6
							sug nede 30	15	508	498	10	5	3	3	-2	7.6	7.5	24	9	5	21	7
							sug på 30s	22	546	89	457	43	-406	4	3	12	2.6	20	6	-13	16	-16
							sug ute 30s	15	505	497	8	2	2	-1	-1	7.9	6.6	20	8	5	21	6
						P-20	før skop 30s	15	504	496	8			-1	-1	7.6	7.4	20	8	5	21	6
							sug nede 30	15	504	498	6	0	2	3	-2	7.6	7.5	24	9	5	21	7
							sug på 30s	22	538	93	445	34	-403	3	2	12	2.8	19	7	-8	16	-10
							sug ute 30s	15	505	495	10	1	-1	-1	-1	8	6.6	20	8	5	21	6
					1:1.0	F/5	før skop 30s	15	502	489	13			-2	-1	7.4	7.4	18	9	5	20	6
							sug nede 30	15	503	496	7	1	7	0	-2	7.5	7.4	20	10	5	20	7
							sug på 30s	24	503	60	443	1	-429	1	-1	12.1	2	14	10	4	13	5
							sug ute 30s	15	502	491	11	0	2	-2	-1	7.9	6.2	18	9	5	20	6
						O	før skop 30s	15	503	492	11			-2	-1	7.5	7.4	18	9	5	20	6
							sug nede 30	15	502	496	6	-1	4	0	-2	7.5	7.4	20	10	5	20	7
							sug på 30s	22	504	57	447	1	-435	1	0	12	2.3	14	9	4	13	4
							sug ute 30s	15	503	491	12	0	-1	-2	-1	7.9	6.3	18	9	5	20	6
						P-5	før skop 30s	15	501	490	11			-2	-1	7.5	7.4	18	9	5	20	6
							sug nede 30	15	502	497	5	1	7	0	-2	7.5	7.4	20	10	5	20	7
							sug på 30s	22	516	47	469	15	-443	1	1	11.3	1.3	14	8	1	13	0
							sug ute 30s	15	502	491	11	1	1	-2	-1	7.9	6.5	18	9	5	20	6
						P-10	før skop 30s	15	502	491	11			-2	-1	7.5	7.4	18	9	5	20	6
							sug nede 30	15	505	495	10	3	4	0	-2	7.5	7.4	20	10	5	20	7
							sug på 30s	21	526	18	508	24	-473	1	3	10.5	0.8	14	8	-3	13	-6
							sug ute 30s	15	501	489	12	-1	-2	-2	-2	7.8	6.3	18	9	5	20	7
						P-15	før skop 30s	15	502	491	11			-2	-1	7.5	7.4	18	9	5	20	6
							sug nede 30	15	505	496	9	3	5	0	-2	7.5	7.4	20	10	5	20	7
							sug på 30s	20	536	10	526	34	-481	1	2	10.2	0.7	14	7	-8	13	-10
							sug ute 30s	15	501	490	11	-1	-1	-2	-2	7.8	5.7	18	9	5	20	7
						P-20	før skop 30s	15	501	492	9			-2	-2	7.5	7.4	18	9	5	20	7
							sug nede 30	15	502	494	8	1	2	0	-2	7.5	7.4	20	10	5	20	7
							sug på 30s	18	544	0	544	43	-492	1	2	10.4	1.5	14	5	-13	13	-15
							sug ute 30s	15	501	489	12	0	-3	-2	-1	7.8	6.4	18	9	5	20	6
					2:1.0	F/5	før skop 30s	15	500	489	11			-2	-1	7.4	7.3	17	10	5	19	6
							sug nede 30	15	501	491	10	1	2	0	-2	7.5	7.3	19	11	5	19	7
							sug på 30s	21	503	0	503	3	-489	0	0	10.6	0.33	9	8	6	9	6
							sug ute 30s	15	500	485	15	0	-4	-2	-2	8.4	6.2	17	10	5	19	7
						O	før skop 30s	15	500	488	12			-2	-1	7.5	7.3	17	10	5	19	6
							sug nede 30	15	502	493	9	2	5	0	-2	7.5	7.3	19	11	5	19	7
							sug på 30s	21	503	0	503	3	-488	0	1	10.4	0.33	9	7	6	9	5
							sug ute 30s	15	500	488	12	0	0	-1	-1	8.3	6.4	18	11	5	19	6
						P-5	før skop 30s	15	501	488	13			-2	-2	7.5	7.3	17	10	5	19	7
							sug nede 30	15	503	493	10	2	5	0	-3	7.5	7.3	19	12	5	19	8
							sug på 30s	19	513	0	513	12	-488	0	1	10	0.37	9	6	1	9	0
							sug ute 30s	15	500	488	12	-1	0	-2	-2	7.7	6	17	10	5	19	7
						P-10	før skop 30s	15	500	487	13			-3	-2	7.5	7.3	17	10	5	20	7
							sug nede 30	15	500	489	11	0	2	-1	-3	7.5	7.3	19	11	5	20	8
							sug på 30s	19	521	0	521	21	-487	0	3	9.8	0.7	9	6	-3	9	-6
							sug ute 30s	15	501	484	17	1	-3	-3	-2	7.7	5.7	17	10	5	20	7
						P-15	før skop 30s	15	500	489	11			-2	-2	7.5	7.3	17	10	5	19	7
							sug nede 30	15	501	490	11	1	1	0	-3	7.5	7.3	19	11	5	19	8
							sug på 30s	18	532	0	532	32	-489	0	2	9.7	1	9	5	-8	9	-10
							sug ute 30s	15	501	488	13	1	-1	-3	-2	7.9	6	17	10	5	20	7
						P-20	før skop 30s	15	501	488	13			-3	-2	7.5	7.3	17	10	5	20	7
							sug nede 30	15	500	487	13	-1	-1	-1	-3	7.5	7.3	19	11	5	20	8
							sug på 30s	17	539	0	539	38	-488	0	2	9.2	0.3	10	4	-13	10	-15
							sug ute 30s	15	500	488	12	-1	0	-3	-2	7.6	5.6	17	10	5	20	7
					3:1.0	F/5	før skop 30s	15	502	488	14			-2	-2	7.4	7.3	17	11	4	19	6
							sug nede 30	15	505	474	31	3	-14	0	-6	7.6	6.9	21	14	5	21	11
							sug på 30s	19	513	0	513	11	-488	-2	1	9.7	0.7	4	4	0	6	-1
							sug ute 30s	15	502	487	15	0	-1	-2	-3	7.7	6.4	17	11	4	19	7
						O	før skop 30s	15	501	489	12			-2	-3	7.5	7.3	17	11	4	19	7
							sug nede 30	15	504	470	34	3	-19	-1	-6	7.5	6.8	21	14	5	22	11
							sug på 30s	19	514	0	514	13	-489	-2	1	10	1.1	4	4	0	6	-1
							sug ute 30s	15	501	486	15	0	-3	-2	-3	7.7	6.2	17	11	4	19	7
						P-5	før skop 30s	15	502	488	14			-2	-3	7.5	7.3	17	11	4	19	7
							sug nede 30	15	503	470	33	1	-18	-1	-6	7.5	6.9	20	14	5	21	11
							sug på 30s	19	514	0	514	12	-488	-3	2	10	1.2	3	4	0	6	-2
							sug ute 30s	15	502	486	16	0	-2	-2	-3	7.7	5.7	17	11	4	19	7
						P-10	før skop 30s	15	502	489	13			-2	-3	7.5	7.3	17	11	4	19	7
							sug nede 30	15	507	476	31	5	-13	0	-6	7.6	6.9	21	14	5	21	11
							sug på 30s	19	522	0	522	20	-489	-2	3	9.7	0.9	4	4	-3	6	-6
							sug ute 30s	15	502	486	16	0	-3	-2	-3	7.7	5.7	17	11	4	19	7
						P-15	før skop 30s	15	502	487	15			-2	-3	7.5	7.3	17	11	4	19	7
							sug nede 30	15	506	469	37	4	-18	-1	-5	7.6	5.8	20	13	5	21	10
							sug på 30s	18	530	0	530	28	-487	0	3	9.5	1	5	3	-8	5	-11
							sug ute 30s	15	502	486	16	0	-1	-2	-3	7.9	6.2	17	11	4	19	7
						P-20	før skop 30s	15	501	486	15			-2	-3	7.5	7.3	17	11	4	19	7
							sug nede 30	15	508	407	101	7	-79	-3	-6	7.9	6.4	18	12	5	21	11
							sug på 30s	17	538	0	538	37	-486	0	3	9.5	1.8	5	2	-13	5	-16
							sug ute 30s	15	502	486	16	1	0	-2	-3	7.9	6	17	11	4	19	7
					4:1.0	F/5	før skop 30s	15	501	487	14			-1	-3	7.5	7.2	18	12	5	19	8
							sug nede 30	15	507	453	54	6	-34	0	-8	7.6	6.4	25	17	5	25	13
							sug på 30s	17	588	0	588	87	-487	0	1	9.8	0.8	5	5	2	5	1
							sug ute 30s	15	504	486	18	3	-1	-2	-3	7.7	5.7	18	12	5	20	8
						O	før skop 30s	15	506	490	16			-1	-3	7.6	7.3	18	12	5	19	8
							sug nede 30	15	506	449	57	0	-41	-1	-8	7.6	6.5	25	16	5	26	13
							sug på 30s	17	589	0	589	83	-490	0	1	9.6	0.7	5	5	2	5	1
							sug ute 30s	15	503	480	23	-3	-10	-2	-2	7.7	6.2	17	12	5	19	7
						P-5	før skop 30s	15	504	486	18			-2	-3	7.6	7.3	18	12	5	20	8
							sug nede 30	15	501	451	50	-3	-35	-2	-8	7.5	6.4	25	17	5	27	13
							sug på 30s	17	597	0	597	93	-486	0	1	9.8	1.3	5	5	1	5	0
							sug ute 30s	15	504	482	22	0	-4	-2	-2	7.7	5.5	17	12	5	19	7
						P-10	før skop 30s	15	502	485	17			-3	-3	7.5	7.3	17	12	5	20	8
							sug nede 30	15	505	454	51	3	-31	-1	-9	7.5	6.4	26	16	5	27	14
							sug på 30s	16	608	0	608	106	-485	0	3	9.4	0.9	5	4	-3	5	-6
							sug ute 30s	15	503	480	23	1	-5	-2	-3	8	5.7	17	12	5	19	8
						P-15	før skop 30s	15	504	486	18			-2	-3	7.6	7.3	17	12	5	19	8
							sug nede 30	15	505	442	63	1	-44	-1	-8	7.5	6.6	23	16	5	24	13
							sug på 30s	16	620	0	620	116	-486	0	3	9.3	0.7	5	4	-8	5	-11
							sug ute 30s	15	507	486	21	3	0	-3	-3	7.7	6.1	17	12	5	20	8
						P-20	før skop 30s	15	503	486	17			-1	-3	7.6	7.3	18	12	5	19	8
							sug nede 30	15	503	449	54	0	-37	-2	-8	7.6	6.5	24	16	5	26	13
							sug på 30s	16	631	0	631	128	-486	0	3	9.7	1.4	5	3	-13	5	-16
							sug ute 30s	15	507	489	18	4	3	-3	-3	7.8	6	17	12	5	20	8
7mm	ETT	PC mode	12Ch cl.cath	minus 37	1:2.9	F/5	før skop 30s	15	499	474	25			-1	-1	7.5	7.1	20	8	5	21	6
							sug nede 30	15	316	300	16	-183	-174	3	-1	5.2	5.3	20	8	5	17	6
							sug på 30s	36	391	106	285	-108	-368	5	-1	14	3.9	20	13	4	15	5
							sug ute 30s	15	498	475	23	-1	1	-1	-1	8.1	6.2	20	8	5	21	6
						O	før skop 30s	15	498	477	21			0	-1	7.5	7.1	20	8	5	20	6
							sug nede 30	15	320	302	18	-178	-175	3	-1	5.4	5.5	20	8	5	17	6
							sug på 30s	34	398	110	288	-100	-367	6	0	13.6	3.9	20	13	4	14	4
							sug ute 30s	15	499	475	24	1	-2	0	-1	8.2	6.6	20	8	5	20	6
						P-5	før skop 30s	15	498	475	23			0	0	7.5	7.1	20	8	5	20	5
							sug nede 30	15	317	299	18	-181	-176	2	-2	5.2	5.3	20	8	5	18	7
							sug på 30s	31	414	94	320	-84	-381	4	1	12	3	20	12	1	16	0
							sug ute 30s	15	497	475	22	-1	0	-1	-1	8	6.2	20	8	5	21	6
						P-10	før skop 30s	15	498	477	21			0	0	7.5	7.1	20	8	5	20	5
							sug nede 30	15	318	301	17	-180	-176	3	-1	5.1	5.2	20	8	5	17	6
							sug på 30s	28	427	85	342	-71	-392	6	4	12.1	2.6	20	10	-3	14	-7
							sug ute 30s	15	497	475	22	-1	-2	0	0	7.7	6.4	20	8	5	20	5
						P-15	før skop 30s	15	498	477	21			-1	-1	7.5	7.1	20	8	5	21	6
							sug nede 30	15	317	302	15	-181	-175	2	-1	5.4	5.5	20	8	5	18	6
							sug på 30s	25	436	74	362	-62	-403	4	3	10.8	2.5	20	9	-8	16	-11
							sug ute 30s	15	499	477	22	1	0	-1	-1	7.7	6.4	20	8	5	21	6
						P-20	før skop 30s	15	499	477	22			0	0	7.5	7.1	20	8	5	20	5
							sug nede 30	15	321	304	17	-178	-173	3	-1	5.4	5.2	20	8	5	17	6
							sug på 30s	23	445	42	403	-54	-435	5	3	10.1	1.6	20	8	-13	15	-16
							sug ute 30s	15	498	475	23	-1	-2	0	0	7.7	6.3	20	8	5	20	5
					1:2.0	F/5	før skop 30s	15	593	566	27			-1	-1	8.4	7.9	20	9	5	21	6
							sug nede 30	15	393	376	17	-200	-190	2	-2	6.6	6.3	20	9	5	18	7
							sug på 30s	27	492	136	356	-101	-430	5	0	13.6	4	20	14	4	15	4
							sug ute 30s	15	594	567	27	1	1	-1	-1	10	7.4	20	9	5	21	6
						O	før skop 30s	15	597	573	24			-1	-1	8.9	8.6	20	9	5	21	6
							sug nede 30	15	396	380	16	-201	-193	2	-1	6.5	6.6	20	9	5	18	6
							sug på 30s	27	501	136	365	-96	-437	4	-1	13.9	4	20	14	4	16	5
							sug ute 30s	15	595	570	25	-2	-3	-1	-1	9.3	7.9	20	9	5	21	6
						P-5	før skop 30s	15	599	574	25			0	0	9	8.6	20	9	5	20	5
							sug nede 30	15	388	373	15	-211	-201	3	0	6.4	6.5	20	9	5	17	5
							sug på 30s	25	512	117	395	-87	-457	5	1	11.9	3.2	20	12	1	15	0
							sug ute 30s	15	596	572	24	-3	-2	-1	-1	9.2	7.6	20	9	5	21	6
						P-10	før skop 30s	15	599	576	23			0	0	9	8.6	20	9	5	20	5
							sug nede 30	15	390	373	17	-209	-203	1	-1	6.3	6.4	20	9	5	19	6
							sug på 30s	23	526	106	420	-73	-470	4	2	12.4	2.8	20	11	-3	16	-5
							sug ute 30s	15	595	572	23	-4	-4	-1	-1	9.1	7.2	20	9	5	21	6
						P-15	før skop 30s	15	598	576	22			-1	-1	9	8.6	20	9	5	21	6
							sug nede 30	15	393	378	15	-205	-198	2	-1	6.5	6.6	20	9	5	18	6
							sug på 30s	21	541	100	441	-57	-476	4	3	11.3	2.8	20	10	-8	16	-11
							sug ute 30s	15	594	571	23	-4	-5	0	0	9.6	7.1	20	9	5	20	5
						P-20	før skop 30s	15	597	572	25			-1	-1	8.9	8.6	20	9	5	21	6
							sug nede 30	15	395	378	17	-202	-194	2	-1	6.3	6.4	20	9	5	18	6
							sug på 30s	20	545	87	458	-52	-485	4	3	10.8	2.5	20	8	-13	16	-16
							sug ute 30s	15	595	571	24	-2	-1	-1	-1	9.1	7.6	20	9	5	21	6
					1:1.0	F/5	før skop 30s	15	730	702	28			-1	-1	9.9	9.7	20	12	5	21	6
							sug nede 30	15	532	515	17	-198	-187	0	-2	8.7	8.4	20	12	5	20	7
							sug på 30s	20	714	201	513	-16	-501	3	-1	14	4.4	20	14	4	17	5
							sug ute 30s	15	742	714	28	12	12	-1	-1	11.3	9.6	20	12	5	21	6
						O	før skop 30s	15	750	722	28			-2	-1	11.2	10.8	20	12	5	22	6
							sug nede 30	15	546	532	14	-204	-190	2	-1	8.6	8.7	20	12	5	18	6
							sug på 30s	20	716	195	521	-34	-527	3	-1	14.4	4.2	20	14	4	17	5
							sug ute 30s	15	744	717	27	-6	-5	-2	-1	12.2	8.7	20	12	5	22	6
						P-5	før skop 30s	15	753	726	27			-1	0	11.2	10.8	20	12	5	21	5
							sug nede 30	15	539	523	16	-214	-203	1	-1	8.5	8.6	20	12	5	19	6
							sug på 30s	18	735	171	564	-18	-555	3	0	13.2	3.3	20	13	1	17	1
							sug ute 30s	15	747	719	28	-6	-7	-2	-1	11.3	9.8	20	12	5	22	6
						P-10	før skop 30s	15	756	728	28			-1	-1	11.3	10.9	20	12	5	21	6
							sug nede 30	15	544	530	14	-212	-198	1	-2	8.8	8.9	20	12	5	19	7
							sug på 30s	17	756	165	591	0	-563	4	3	12.1	3.4	20	12	-3	16	-6
							sug ute 30s	15	750	721	29	-6	-7	-2	-1	11.2	9.1	20	12	5	22	6
						P-15	før skop 30s	15	757	730	27			-2	-1	11.3	10.9	20	12	5	22	6
							sug nede 30	15	548	533	15	-209	-197	1	-1	8.6	8.7	20	12	5	19	6
							sug på 30s	16	772	158	614	15	-572	3	2	12.4	3.1	20	11	-8	17	-10
							sug ute 30s	15	748	725	23	-9	-5	0	0	11.3	9.7	20	12	5	20	5
						P-20	før skop 30s	15	758	732	26			-1	0	11.3	10.9	20	12	5	21	5
							sug nede 30	15	541	525	16	-217	-207	1	-2	8.7	8.5	20	12	5	19	7
							sug på 30s	15	778	144	634	20	-588	4	3	11.2	3.7	20	10	-13	16	-16
							sug ute 30s	15	753	726	27	-5	-6	-1	-1	11.3	9.5	20	12	5	21	6
					2:1.0	F/5	før skop 30s	15	786	757	29			-1	-2	11.5	11.1	20	15	5	21	7
							sug nede 30	15	521	499	22	-265	-258	0	-6	8.6	7.8	20	15	5	20	11
							sug på 30s	15	900	238	662	114	-519	3	-1	13.7	4.3	20	15	4	17	5
							sug ute 30s	15	783	752	31	-3	-5	-1	-2	12.1	10.2	20	15	5	21	7
						O	før skop 30s	15	785	758	27			-1	-2	11.7	11.3	20	15	5	21	7
							sug nede 30	15	512	487	25	-273	-271	1	-5	8.6	7.9	20	15	5	19	10
							sug på 30s	15	924	242	682	139	-516	3	0	13.4	3.8	20	15	4	17	4
							sug ute 30s	15	784	753	31	-1	-5	-1	-2	12.2	10.3	20	15	5	21	7
						P-5	før skop 30s	15	782	753	29			-1	-2	11.7	11.3	20	15	5	21	7
							sug nede 30	15	522	500	22	-260	-253	0	-5	9.2	8.5	20	14	5	20	10
							sug på 30s	15	927	244	683	145	-509	4	0	13.2	3.7	20	14	4	16	4
							sug ute 30s	15	782	751	31	0	-2	-1	-2	12.1	10.3	20	15	5	21	7
						P-10	før skop 30s	15	780	750	30			-1	-2	11.7	11.2	20	15	5	21	7
							sug nede 30	15	526	508	18	-254	-242	-1	-6	8.9	8.1	20	15	5	21	11
							sug på 30s	15	937	252	685	157	-498	2	-1	13.5	4.4	20	14	4	18	5
							sug ute 30s	15	777	746	31	-3	-4	-2	-2	12.1	10.2	20	15	5	22	7
						P-15	før skop 30s	15	774	747	27			-2	-2	11.6	11.2	20	15	5	22	7
							sug nede 30	15	522	502	20	-252	-245	0	-5	9.6	8.9	20	15	5	20	10
							sug på 30s	15	936	253	683	162	-494	3	0	13.5	4.4	20	14	4	17	4
							sug ute 30s	15	775	746	29	1	-1	-2	-2	12.1	10.2	20	15	5	22	7
						P-20	før skop 30s	15	774	750	24			-2	-2	11.6	11.2	20	15	5	22	7
							sug nede 30	15	522	501	21	-252	-249	-1	-6	8.8	8	20	15	5	21	11
							sug på 30s	15	940	254	686	166	-496	4	0	13.6	4.4	20	14	4	16	4
							sug ute 30s	15	775	747	28	1	-3	-1	-2	12.1	10.2	20	15	5	21	7
					3:1.0	F/5	før skop 30s	15	656	629	27			-1	-3	10.7	10.3	20	16	5	21	8
							sug nede 30	15	430	409	21	-226	-220	-2	-7	7.7	6.9	20	16	5	22	12
							sug på 30s	15	965	277	688	309	-352	3	-2	13.9	4.4	20	16	5	17	7
							sug ute 30s	15	654	622	32	-2	-7	-2	-4	10.6	8.7	20	16	5	22	9
						O	før skop 30s	15	646	618	28			-1	-4	9.7	9.3	20	16	5	21	9
							sug nede 30	15	421	407	14	-225	-211	-1	-7	7.1	6.4	20	16	5	21	12
							sug på 30s	15	963	278	685	317	-340	2	-3	13.9	4.4	20	16	5	18	8
							sug ute 30s	15	650	619	31	4	1	-1	-4	10.6	8.7	20	16	5	21	9
						P-5	før skop 30s	15	643	615	28			-2	-3	9.7	9.2	20	16	5	22	8
							sug nede 30	15	427	402	25	-216	-213	-1	-7	7.2	6.4	20	16	5	21	12
							sug på 30s	15	967	276	691	324	-339	2	-4	13.8	4.4	20	16	5	18	9
							sug ute 30s	15	647	617	30	4	2	-1	-3	10.4	8.6	20	16	5	21	8
						P-10	før skop 30s	15	641	612	29			-2	-3	12.3	8.6	20	16	5	22	8
							sug nede 30	15	427	401	26	-214	-211	-1	-7	7.2	6.4	20	16	5	21	12
							sug på 30s	15	965	276	689	324	-336	2	-3	13.9	4.4	20	16	5	18	8
							sug ute 30s	15	644	613	31	3	1	-2	-3	10.4	8.5	20	16	5	22	8
						P-15	før skop 30s	15	640	613	27			-2	-3	9.6	9.2	20	16	5	22	8
							sug nede 30	15	417	393	24	-223	-220	-1	-7	7.1	6.3	20	16	5	21	12
							sug på 30s	15	965	276	689	325	-337	3	-2	14	4.4	20	16	5	17	7
							sug ute 30s	15	640	607	33	0	-6	-2	-3	10.3	8.5	20	16	5	22	8
						P-20	før skop 30s	15	640	608	32			-1	-2	9.6	9.1	20	16	5	21	7
							sug nede 30	15	415	389	26	-225	-219	-1	-6	7	6.3	20	16	5	21	11
							sug på 30s	15	959	273	686	319	-335	2	-4	14	4.3	20	16	5	18	9
							sug ute 30s	15	639	607	32	-1	-1	-2	-3	10.2	8.5	20	16	5	22	8
					4:1.0	F/5	før skop 30s	15	550	516	34			-2	-4	8.7	8.3	20	17	5	22	9
							sug nede 30	15	350	323	27	-200	-193	-1	-7	6	5.3	20	17	5	21	12
							sug på 30s	15	942	245	697	392	-271	4	-3	12.6	3.8	20	16	5	16	8
							sug ute 30s	15	543	509	34	-7	-7	-1	-3	8.9	7.2	20	17	5	21	8
						O	før skop 30s	15	545	513	32			-2	-4	8.2	7.7	20	17	5	22	9
							sug nede 30	15	346	319	27	-199	-194	-1	-7	5.9	5.2	20	17	5	21	12
							sug på 30s	15	942	243	699	397	-270	2	-4	13.7	3.8	20	16	5	18	9
							sug ute 30s	15	546	516	30	1	3	-2	-4	8.9	7.3	20	17	5	22	9
						P-5	før skop 30s	15	541	517	24			-2	-4	8.1	7.7	20	17	5	22	9
							sug nede 30	15	350	324	26	-191	-193	-1	-6	5.9	5.2	20	17	5	21	11
							sug på 30s	15	949	250	699	408	-267	1	-5	13.9	3.9	20	16	5	19	10
							sug ute 30s	15	540	509	31	-1	-8	-2	-4	8.8	7.2	20	17	5	22	9
						P-10	før skop 30s	15	542	513	29			-1	-4	8.1	7.6	20	17	5	21	9
							sug nede 30	15	348	323	25	-194	-190	-1	-7	5.9	5.2	20	17	5	21	12
							sug på 30s	15	939	245	694	397	-268	2	-4	12.6	3.8	20	16	5	18	9
							sug ute 30s	15	543	511	32	1	-2	-1	-4	8.8	7.2	20	17	5	21	9
						P-15	før skop 30s	15	539	510	29			-1	-4	8.1	7.7	20	17	5	21	9
							sug nede 30	15	355	330	25	-184	-180	-1	-8	5.9	5.2	20	17	5	21	13
							sug på 30s	15	943	247	696	404	-263	2	-4	12.6	3.9	20	16	5	18	9
							sug ute 30s	15	542	509	33	3	-1	-1	-4	8.8	7.2	20	17	5	21	9
						P-20	før skop 30s	15	538	509	29			-2	-4	8.1	7.6	20	17	5	22	9
							sug nede 30	15	351	322	29	-187	-187	-1	-8	5.9	5.2	20	17	5	21	13
							sug på 30s	15	944	247	697	406	-262	2	-4	12.7	3.8	20	16	5	18	9
							sug ute 30s	15	542	509	33	4	0	-1	-4	8.9	7.4	20	17	5	21	9
7mm	ETT	VC mode	12Ch cl.cath	minus 37	1:2.9	F/5	før skop 30s	15	507	491	16			1	-1	7.6	7.4	23	8	5	22	6
							sug nede 30	15	513	503	10	6	12	11	-2	7.6	7.4	34	10	5	23	7
							sug på 30s	31	513	180	333	6	-311	11	-2	14.9	5.7	30	14	4	19	6
							sug ute 30s	15	506	493	13	-1	2	1	-1	8.6	6.9	23	8	5	22	6
						O	før skop 30s	15	507	493	14			1	-1	7.6	7.4	23	8	5	22	6
							sug nede 30	15	514	497	17	7	4	12	-1	7.6	7.4	34	10	5	22	6
							sug på 30s	30	505	170	335	-2	-323	12	-1	14.4	5.5	30	14	4	18	5
							sug ute 30s	15	508	493	15	1	0	1	-1	8.6	6.8	23	8	5	22	6
						P-5	før skop 30s	15	508	493	15			1	-1	7.6	7.4	23	8	5	22	6
							sug nede 30	15	505	496	9	-3	3	13	-1	7.6	7.4	35	10	5	22	6
							sug på 30s	26	515	152	363	7	-341	12	1	13	4.5	30	12	1	18	0
							sug ute 30s	15	505	491	14	-3	-2	1	-1	8.1	6.8	23	8	5	22	6
						P-10	før skop 30s	15	507	492	15			1	-1	7.6	7.4	23	8	5	22	6
							sug nede 30	15	514	498	16	7	6	12	-1	7.6	7.4	34	10	5	22	6
							sug på 30s	24	531	146	385	24	-346	13	3	12.7	3.9	31	11	-3	18	-6
							sug ute 30s	15	507	494	13	0	2	1	-1	8.1	6.8	23	8	5	22	6
						P-15	før skop 30s	15	505	490	15			1	-1	7.6	7.4	23	8	5	22	6
							sug nede 30	15	508	499	9	3	9	13	-1	7.6	7.4	35	10	5	22	6
							sug på 30s	23	544	138	406	39	-352	14	3	11.7	3.5	32	9	-8	18	-11
							sug ute 30s	15	507	494	13	2	4	1	-1	8	6.6	23	8	5	22	6
						P-20	før skop 30s	15	505	492	13			1	-1	7.6	7.4	23	8	5	22	6
							sug nede 30	15	507	498	9	2	6	12	-2	7.6	7.4	34	10	5	22	7
							sug på 30s	21	549	128	421	44	-364	14	2	11.8	3.2	32	8	-14	18	-16
							sug ute 30s	15	507	492	15	2	0	1	-1	8	6.3	23	8	5	22	6
					1:2.0	F/5	før skop 30s	15	505	490	15			0	-1	7.5	7.3	21	8	5	21	6
							sug nede 30	15	504	492	12	-1	2	7	-1	7.5	7.4	28	10	5	21	6
							sug på 30s	27	507	144	363	2	-346	8	-1	13.6	4.2	24	13	4	16	5
							sug ute 30s	15	504	491	13	-1	1	0	-1	8.7	7.6	21	8	5	21	6
						O	før skop 30s	15	503	489	14			0	-1	7.6	7.3	21	8	5	21	6
							sug nede 30	15	506	499	7	3	10	7	-1	7.6	7.4	28	10	5	21	6
							sug på 30s	28	507	143	364	4	-346	6	-1	14	4.3	23	13	4	17	5
							sug ute 30s	15	503	491	12	0	2	0	-1	8	6.4	21	9	5	21	6
						P-5	før skop 30s	15	505	492	13			0	-1	7.6	7.4	21	8	5	21	6
							sug nede 30	15	504	494	10	-1	2	7	-1	7.6	7.4	28	10	5	21	6
							sug på 30s	24	515	121	394	10	-371	7	1	12.3	3.4	23	11	1	16	0
							sug ute 30s	15	506	488	18	1	-4	0	-1	8	6.6	21	8	5	21	6
						P-10	før skop 30s	15	503	489	14			0	-1	7.6	7.4	21	8	5	21	6
							sug nede 30	15	506	498	8	3	9	7	-1	7.6	7.4	28	10	5	21	6
							sug på 30s	23	526	109	417	23	-380	8	3	11.4	3	24	10	-3	16	-6
							sug ute 30s	15	505	490	15	2	1	0	-1	8	6.4	21	8	5	21	6
						P-15	før skop 30s	15	503	488	15			0	-1	7.6	7.3	21	8	5	21	6
							sug nede 30	15	506	497	9	3	9	7	-2	7.6	7.4	28	10	5	21	7
							sug på 30s	21	540	102	438	37	-386	8	3	10.9	2.7	24	9	-8	16	-11
							sug ute 30s	15	503	490	13	0	2	0	-1	7.9	6.2	21	8	5	21	6
						P-20	før skop 30s	15	504	491	13			0	-1	7.6	7.4	21	9	5	21	6
							sug nede 30	15	507	500	7	3	9	7	-1	7.6	7.4	28	10	5	21	6
							sug på 30s	20	546	94	452	42	-397	8	3	10.8	2.5	24	7	-13	16	-16
							sug ute 30s	15	506	492	14	2	1	0	-1	7.9	6.6	21	8	5	21	6
					1:1.0	F/5	før skop 30s	15	503	487	16			-1	-2	7.4	7.3	19	10	5	20	7
							sug nede 30	15	502	494	8	-1	7	2	-2	7.5	7.3	22	11	5	20	7
							sug på 30s	23	503	72	431	0	-415	2	-1	11.2	1.9	16	11	4	14	5
							sug ute 30s	15	501	485	16	-2	-2	-1	-1	7.9	6.4	19	10	5	20	6
						O	før skop 30s	15	500	486	14			-1	-1	7.5	7.3	19	10	5	20	6
							sug nede 30	15	504	490	14	4	4	2	-2	7.5	7.3	22	11	5	20	7
							sug på 30s	23	503	71	432	3	-415	4	0	11.1	2.1	17	11	4	13	4
							sug ute 30s	15	503	485	18	3	-1	-1	-1	7.9	6.1	19	10	5	20	6
						P-5	før skop 30s	15	503	486	17			-1	-1	7.5	7.3	19	10	5	20	6
							sug nede 30	15	502	491	11	-1	5	2	-2	7.5	7.3	22	11	5	20	7
							sug på 30s	21	515	57	458	12	-429	3	1	10.2	1.7	16	10	1	13	0
							sug ute 30s	15	502	483	19	-1	-3	-1	-1	7.8	6	19	10	5	20	6
						P-10	før skop 30s	15	503	486	17			0	-1	7.5	7.3	19	10	5	19	6
							sug nede 30	15	505	492	13	2	6	3	-1	7.5	7.3	22	11	5	19	6
							sug på 30s	19	525	24	501	22	-462	2	3	10.1	1.3	16	9	-3	14	-6
							sug ute 30s	15	501	485	16	-2	-1	0	-1	7.8	5.7	19	10	5	19	6
						P-15	før skop 30s	15	504	489	15			0	-1	7.5	7.3	19	10	5	19	6
							sug nede 30	15	501	491	10	-3	2	3	-2	7.5	7.3	22	11	5	19	7
							sug på 30s	18	534	19	515	30	-470	2	4	9.4	1.2	16	8	-8	14	-12
							sug ute 30s	15	502	485	17	-2	-4	0	-1	7.7	5.9	19	10	5	19	6
						P-20	før skop 30s	15	502	486	16			0	-1	7.5	7.3	19	10	5	19	6
							sug nede 30	15	501	492	9	-1	6	3	-1	7.5	7.3	22	11	5	19	6
							sug på 30s	17	544	12	532	42	-474	4	3	9.5	1.1	17	6	-13	13	-16
							sug ute 30s	15	501	483	18	-1	-3	0	-1	7.7	6.4	19	10	5	19	6
					2:1.0	F/5	før skop 30s	15	500	484	16			-1	-1	7.4	7.2	18	11	5	19	6
							sug nede 30	15	503	477	26	3	-7	1	-5	7.5	7	21	13	5	20	10
							sug på 30s	19	503	2	501	3	-482	2	0	9.6	1.1	12	9	5	10	5
							sug ute 30s	15	499	482	17	-1	-2	-1	-1	7.7	6.3	18	11	5	19	6
						O	før skop 30s	15	498	483	15			-1	-1	7.5	7.2	18	11	5	19	6
							sug nede 30	15	503	478	25	5	-5	0	-7	7.5	7	21	13	5	21	12
							sug på 30s	19	505	2	503	7	-481	2	1	9.6	1.2	12	9	5	10	4
							sug ute 30s	15	499	482	17	1	-1	-1	-2	7.7	5.7	18	11	4	19	6
						P-5	før skop 30s	15	499	482	17			-1	-2	7.5	7.2	18	11	4	19	6
							sug nede 30	15	502	474	28	3	-8	0	-6	7.5	6.9	21	13	5	21	11
							sug på 30s	18	512	0	512	13	-482	1	2	9.4	0.18	11	8	1	10	-1
							sug ute 30s	15	499	483	16	0	1	-2	-1	7.9	6.3	18	11	5	20	6
						P-10	før skop 30s	15	499	481	18			-1	-1	7.5	7.2	18	11	5	19	6
							sug nede 30	15	502	475	27	3	-6	0	-6	7.5	6.9	21	13	5	21	11
							sug på 30s	17	520	0	520	21	-481	1	3	8.8	0.47	11	7	-3	10	-6
							sug ute 30s	15	499	482	17	0	1	-1	-1	7.8	6	18	11	5	19	6
						P-15	før skop 30s	15	500	483	17			-1	-1	7.5	7.2	18	11	5	19	6
							sug nede 30	15	502	475	27	2	-8	0	-5	7.5	7	21	13	5	21	10
							sug på 30s	17	530	0	530	30	-483	2	3	8.7	0.6	12	6	-8	10	-11
							sug ute 30s	15	500	480	20	0	-3	-1	-1	7.8	6.1	18	11	5	19	6
						P-20	før skop 30s	15	500	484	16			-1	-1	7.5	7.2	18	11	5	19	6
							sug nede 30	15	503	476	27	3	-8	1	-5	7.5	6.9	22	13	5	21	10
							sug på 30s	16	540	0	540	40	-484	2	3	8.4	0.7	12	5	-13	10	-16
							sug ute 30s	15	499	482	17	-1	-2	-1	-1	7.6	6.4	18	11	5	19	6
					3:1.0	F/5	før skop 30s	15	501	480	21			0	-1	7.4	7.2	18	11	5	18	6
							sug nede 30	15	503	436	67	2	-44	0	-9	7.5	6.3	26	16	5	26	14
							sug på 30s	18	502	0	502	1	-480	0	0	9	1.1	8	7	4	8	4
							sug ute 30s	15	500	479	21	-1	-1	-2	-1	7.7	6	17	11	5	19	6
						O	før skop 30s	15	501	482	19			-1	-1	7.5	7.2	18	11	5	19	6
							sug nede 30	15	504	440	64	3	-42	0	-9	7.5	6.3	26	16	5	26	14
							sug på 30s	18	503	0	503	2	-482	0	0	9	0.9	7	6	4	7	4
							sug ute 30s	15	502	482	20	1	0	-2	-2	7.9	6.2	17	11	5	19	7
						P-5	før skop 30s	15	501	485	16			-2	-2	7.5	7.2	17	11	5	19	7
							sug nede 30	15	502	448	54	1	-37	-1	-9	7.5	6.3	25	16	5	26	14
							sug på 30s	17	514	0	514	13	-485	1	2	9	0.8	8	6	1	7	-1
							sug ute 30s	15	501	483	18	0	-2	-2	-2	7.9	5.9	17	11	5	19	7
						P-10	før skop 30s	15	501	481	20			-2	-3	7.5	7.2	17	11	4	19	7
							sug nede 30	15	503	439	64	2	-42	0	-9	7.5	6.3	26	16	5	26	14
							sug på 30s	17	521	0	521	20	-481	1	3	8.6	1	8	6	-3	7	-6
							sug ute 30s	15	501	481	20	0	0	-2	-3	7.8	5.9	17	11	4	19	7
						P-15	før skop 30s	15	501	482	19			-2	-3	7.5	7.2	17	11	5	19	8
							sug nede 30	15	502	437	65	1	-45	-1	-9	7.5	6.2	26	16	5	27	14
							sug på 30s	16	530	0	530	29	-482	1	3	8.3	1.7	9	5	-8	8	-11
							sug ute 30s	15	501	482	19	0	0	-2	-2	7.6	6.1	17	11	5	19	7
						P-20	før skop 30s	15	501	482	19			-2	-2	7.5	7.2	17	11	5	19	7
							sug nede 30	15	504	443	61	3	-39	0	-8	7.5	6.3	25	16	5	25	13
							sug på 30s	16	539	0	539	38	-482	1	3	8.6	0.7	9	4	-13	8	-16
							sug ute 30s	15	502	482	20	1	0	-2	-2	7.7	6	17	11	5	19	7
					4:1.0	F/5	før skop 30s	15	505	475	30			-1	-2	7.5	7	18	13	5	19	7
							sug nede 30	15	503	425	78	-2	-50	0	-11	7.5	5.8	33	21	5	33	16
							sug på 30s	17	512	0	512	7	-475	1	1	8.6	1.1	5	5	1	4	0
							sug ute 30s	15	505	474	31	0	-1	-1	-4	7.9	5.6	18	13	5	19	9
						O	før skop 30s	15	505	467	38			-2	-4	7.7	7.4	18	12	5	20	9
							sug nede 30	15	499	424	75	-6	-43	-1	-10	7.5	5.9	33	21	5	34	15
							sug på 30s	17	512	0	512	7	-467	1	1	8.6	1.2	5	5	1	4	0
							sug ute 30s	15	505	502	3	0	35	-1	-3	7.7	5.5	18	13	5	19	8
						P-5	før skop 30s	15	518	516	2			-2	-3	7.6	7.3	18	13	5	20	8
							sug nede 30	15	503	418	85	-15	-98	0	-11	7.5	5.9	34	20	5	34	16
							sug på 30s	17	515	0	515	-3	-516	1	2	8.5	1.4	5	5	1	4	-1
							sug ute 30s	15	516	469	47	-2	-47	-1	-3	7.7	5.4	18	13	5	19	8
						P-10	før skop 30s	15	506	476	30			-1	-3	7.6	7.3	18	13	5	19	8
							sug nede 30	15	506	419	87	0	-57	0	-11	7.6	5.9	34	21	5	34	16
							sug på 30s	16	522	0	522	16	-476	2	3	8.4	1.3	6	4	-3	4	-6
							sug ute 30s	15	505	474	31	-1	-2	-1	-4	7.8	5.7	18	13	5	19	9
						P-15	før skop 30s	15	510	472	38			-1	-3	7.7	7.3	18	12	5	19	8
							sug nede 30	15	503	427	76	-7	-45	-1	-10	7.6	5.9	33	21	5	34	15
							sug på 30s	16	531	0	531	21	-472	2	3	8.2	1.2	6	4	-8	4	-11
							sug ute 30s	15	520	474	46	10	2	-1	-4	7.7	5.1	18	13	5	19	9
						P-20	før skop 30s	15	507	467	40			-2	-4	7.7	7.3	18	12	5	20	9
							sug nede 30	15	501	428	73	-6	-39	0	-10	7.5	5.8	34	21	5	34	15
							sug på 30s	15	539	0	539	32	-467	3	3	8.5	1.7	7	3	-13	4	-16
							sug ute 30s	15	518	516	2	11	49	-1	-4	7.7	5.9	18	13	5	19	9

## Sheet: Ark2
																					Distal	Distal
Tube size												Vti from	Vte from								transducer	transducer
inner diam	Type	Vent modus	Suct device	Vacuum	IE-ratio	Flowtrigger	Sequence	RR	VTi	VTe	VTi-VTe	baseline	baseline	Delta Pinsp	Delta PEEP	MVi	MVe	Pinsp	Pmean	PEEP	Pinsp	PEEP
9mm	ETT	PC mode	LFTP	minus 75	1:2.9	F/5	før skop 30s	15	549	528	21			0	1	8.2	7.9	20	9	5	20	4
							sug nede 30	15	413	401	12	-136	-127	2	0	6.5	6.5	20	8	5	18	5
							sug på 30s	34	577	128	449	28	-400	5	1	19.6	5.1	20	13	4	15	3
							sug ute 30s	15	550	531	19	1	3	0	1	9.4	7.4	20	9	5	20	4
"før skop 30s" = before device insertion (30 sec recording)						O	før skop 30s	15	549	531	18			0	1	8.2	8	20	9	5	20	4
"sug nede 30" = after device insertion (30 sec recording)							sug nede 30	15	416	405	11	-133	-126	2	0	6.5	6.5	20	8	5	18	5
"sug på 30s" = suction on (30 sec recording)							sug på 30s	36	581	126	455	32	-405	4	1	19.2	5.2	20	13	4	16	3
"sug ute 30s" = after removal of suction device (30 sec recording)							sug ute 30s	15	550	533	17	1	2	0	0	9.5	7.3	20	8	5	20	5
						P-5	før skop 30s	15	550	534	16			0	1	8.3	8	20	8	5	20	4
							sug nede 30	15	417	405	12	-133	-129	2	1	6.5	6.6	20	8	5	18	4
							sug på 30s	33	606	116	490	56	-418	5	3	18	4.4	20	12	2	15	-1
							sug ute 30s	15	551	534	17	1	0	0	1	9.6	6.9	20	8	5	20	4
						P-10	før skop 30s	15	552	533	19			0	1	8.3	8	20	8	5	20	4
							skug nede 30	15	417	407	10	-135	-126	2	0	6.5	6.6	20	8	5	18	5
							sug på 30s	30	624	107	517	72	-426	5	4	18.2	3.9	20	12	-2	15	-6
							sug ute 30s	15	551	532	19	-1	-1	0	0	10	6.9	20	8	5	20	5
						P-15	før skop 30s	15	550	535	15			0	0	8.3	8	20	8	5	20	5
							sug nede 30	15	418	407	11	-132	-128	3	1	6.5	6.6	20	8	5	17	4
							sug på 30s	29	635	98	537	85	-437	5	6	16.7	3.5	20	11	-6	15	-12
							sug ute 30s	15	551	535	16	1	0	0	0	9.6	6.9	20	8	5	20	5
						P-20	før skop 30s	15	553	537	16			0	0	8.3	8	20	9	5	20	5
							sug nede 30	15	417	405	12	-136	-132	2	1	6.5	6.6	20	8	5	18	4
							sug på 30s	27	642	89	553	89	-448	4	6	17.5	3.1	20	10	-11	16	-17
							sug ute 30s	15	552	534	18	-1	-3	0	0	8.9	7.2	20	8	5	20	5
					1:2.0	F/5	før skop 30s	15	645	624	21			0	0	9	8.8	20	8	5	20	5
							sug nede 30	15	509	495	14	-136	-129	1	0	7.9	7.9	20	10	5	19	5
							sug på 30s	29	724	166	558	79	-458	4	0	21.2	5.5	20	14	4	16	4
							sug ute 30s	15	648	628	20	3	4	0	0	11.2	8.2	20	10	5	20	5
						O	før skop 30s	15	652	631	21			0	0	9.8	9.4	20	10	5	20	5
							sug nede 30	15	511	497	14	-141	-134	2	0	8	8	20	10	5	18	5
							sug på 30s	28	727	165	562	75	-466	4	0	18.8	5.3	20	14	4	16	4
							sug ute 30s	15	652	631	21	0	0	0	0	10.5	8.4	20	10	5	20	5
						P-5	før skop 30s	15	653	632	21			0	0	9.8	9.5	20	10	5	20	5
							sug nede 30	15	512	499	13	-141	-133	1	0	8	8	20	10	5	19	5
							sug på 30s	26	757	153	604	104	-479	4	1	19.4	4.6	20	13	1	16	0
							sug ute 30s	15	652	630	22	-1	-2	0	1	10.5	8.5	20	10	5	20	4
						P-10	før skop 30s	15	654	633	21			-1	0	9.8	9.5	20	10	5	21	5
							sug nede 30	15	515	501	14	-139	-132	2	0	8	8	20	10	5	18	5
							sug på 30s	25	773	142	631	119	-491	4	4	19.2	4.3	21	12	-2	17	-6
							sug ute 30s	15	655	634	21	1	1	-1	0	10.5	8.4	20	10	5	21	5
						P-15	før skop 30s	15	655	636	19			-1	0	9.8	9.5	20	10	5	21	5
							sug nede 30	15	516	503	13	-139	-133	1	0	8	8.1	20	10	5	19	5
							sug på 30s	24	788	130	658	133	-506	4	6	18.5	3.9	20	12	-6	16	-12
							sug ute 30s	15	655	633	22	0	-3	0	1	10.2	8.6	20	10	5	20	4
						P-20	før skop 30s	15	655	637	18			0	0	9.8	9.5	20	10	5	20	5
							sug nede 30	15	513	507	6	-142	-130	1	0	8	8.1	20	10	5	19	5
							sug på 30s	23	798	120	678	143	-517	5	6	17.3	3.5	20	11	-11	15	-17
							sug ute 30s	15	655	634	21	0	-3	0	0	10.5	8.2	20	10	5	20	5
					1:1.0	F/5	før skop 30s	15	767	744	23			-1	0	10.6	10.4	20	12	5	21	5
							sug nede 30	15	675	659	16	-92	-85	0	0	10.3	10.2	20	12	5	20	5
							sug på 30s	20	1025	227	798	258	-517	3	1	19.6	5.5	20	15	5	17	4
							sug ute 30s	15	782	759	23	15	15	-1	0	12.2	10.3	20	12	5	21	5
						O	før skop 30s	15	788	765	23			-1	0	11.8	11.4	20	12	5	21	5
							sug nede 30	15	687	672	15	-101	-93	0	-1	10.6	10.5	20	12	5	20	6
							sug på 30s	20	1033	230	803	245	-535	3	0	20.5	5.5	20	15	4	17	4
							sug ute 30s	15	788	766	22	0	1	-1	0	12.5	10.4	20	12	5	21	5
						P-5	før skop 30s	15	794	770	24			0	0	11.9	11.5	20	12	5	20	5
							sug nede 30	15	690	676	14	-104	-94	0	0	10.6	10.4	20	12	5	20	5
							sug på 30s	18	1079	215	864	285	-555	4	2	18.3	5	20	14	1	16	-1
							sug ute 30s	15	788	764	24	-6	-6	0	0	14	9.2	20	12	5	20	5
						P-10	før skop 30s	15	796	776	20			-1	0	11.9	11.6	20	12	5	21	5
							sug nede 30	15	692	676	16	-104	-100	0	-1	10.6	10.4	20	12	5	20	6
							sug på 30s	18	1101	204	897	305	-572	4	4	19.1	4.6	20	13	-2	16	-6
							sug ute 30s	15	789	771	18	-7	-5	-1	0	12.1	10.3	20	12	5	21	5
						P-15	før skop 30s	15	797	777	20			1	1	11.9	11.6	20	12	5	19	4
							sug nede 30	15	693	682	11	-104	-95	1	1	10.8	10.6	20	12	5	19	4
							sug på 30s	17	1117	196	921	320	-581	4	6	18.1	4.3	20	12	-6	16	-12
							sug ute 30s	15	793	769	24	-4	-8	0	0	13.6	9.8	20	12	5	20	5
						P-20	før skop 30s	15	797	779	18			0	0	11.9	11.6	20	12	5	20	5
							sug nede 30	15	695	684	11	-102	-95	1	0	10.6	10.6	20	12	5	19	5
							sug på 30s	17	1125	187	938	328	-592	4	6	17.8	4.2	20	12	-11	16	-17
							sug ute 30s	15	795	772	23	-2	-7	-1	0	12.2	10.2	20	12	5	21	5
					2:1.0	F/5	før skop 30s	15	826	803	23			-1	-1	12	11.8	20	15	5	21	6
							sug nede 30	15	669	649	20	-157	-154	-1	-3	10.7	10.1	20	15	5	21	8
							sug på 30s	16	1303	277	1026	477	-526	3	0	19.4	5.5	20	15	4	17	4
							sug ute 30s	15	824	800	24	-2	-3	0	0	13.3	11.4	20	15	5	20	5
						O	før skop 30s	15	827	809	18			0	0	12.4	12	20	15	5	20	5
							sug nede 30	15	676	659	17	-151	-150	0	-3	10.6	10.1	20	15	5	20	8
							sug på 30s	16	1320	278	1042	493	-531	4	1	20	4.6	20	15	4	16	3
							sug ute 30s	15	825	800	25	-2	-9	-1	-1	14.4	10.3	20	15	5	21	6
						P-5	før skop 30s	15	827	807	20			-1	-1	12.4	12.1	20	15	5	21	6
							sug nede 30	15	667	648	19	-160	-159	-1	-3	10.6	10.1	20	15	5	21	8
							sug på 30s	15	1367	271	1096	540	-536	3	1	19.1	5.2	20	14	2	17	1
							sug ute 30s	15	827	802	25	0	-5	-1	-1	13.5	10.9	20	15	5	21	6
						P-10	før skop 30s	15	828	813	15			-1	-1	12.4	12.1	20	15	5	21	6
							sug nede 30	15	668	651	17	-160	-162	0	-2	10.6	10.1	20	15	5	20	7
							sug på 30s	15	1368	270	1098	540	-543	3	1	19	4.7	20	14	2	17	1
							sug ute 30s	15	827	804	23	-1	-9	-1	-1	13.5	10.9	20	15	5	21	6
						P-15	før skop 30s	15	829	808	21			-1	0	12.4	12.1	20	15	5	21	5
							sug nede 30	15	674	655	19	-155	-153	0	-3	10.6	10.1	20	15	5	20	8
							sug på 30s	15	1371	269	1102	542	-539	3	1	19.2	5.2	20	14	2	17	1
							sug ute 30s	15	828	806	22	-1	-2	-1	-1	13.5	10.9	20	15	5	21	6
						P-20	før skop 30s	15	828	804	24			-1	-1	12.4	12.1	20	15	5	21	6
							sug nede 30	15	674	658	16	-154	-146	0	-2	10.6	10.1	20	15	5	20	7
							sug på 30s	15	1371	274	1097	543	-530	2	1	19	5.6	20	14	3	18	2
							sug ute 30s	15	831	806	25	3	2	-1	-1	13.6	10.9	20	15	5	21	6
					3:1.0	F/5	før skop 30s	15	726	698	28			0	-2	11.4	11.1	20	16	5	20	7
							sug nede 30	15	563	541	22	-163	-157	0	-3	9.3	8.8	20	16	5	20	8
							sug på 30s	15	1414	301	1113	688	-397	3	1	19.8	5.1	20	16	5	17	4
							sug ute 30s	15	717	690	27	-9	-8	0	-1	12.2	9.6	20	16	5	20	6
						O	før skop 30s	15	718	691	27			0	-1	10.7	10.4	20	16	5	20	6
							sug nede 30	15	558	543	15	-160	-148	0	-3	9	8.4	20	16	5	20	8
							sug på 30s	15	1414	302	1112	696	-389	3	0	19.8	5.2	20	16	5	17	5
							sug ute 30s	15	714	688	26	-4	-3	0	-1	12.1	9.6	20	16	5	20	6
						P-5	før skop 30s	15	714	694	20			0	-1	10.7	10.4	20	16	5	20	6
							sug nede 30	15	562	544	18	-152	-150	0	-3	8.9	8.4	20	16	5	20	8
							sug på 30s	15	1413	303	1110	699	-391	3	0	19.1	5.5	20	16	5	17	5
							sug ute 30s	15	714	687	27	0	-7	0	-1	12.1	9.5	20	16	5	20	6
						P-10	før skop 30s	15	711	691	20			0	-1	10.7	10.3	20	16	5	20	6
							sug nede 30	15	555	534	21	-156	-157	0	-3	8.9	8.3	20	16	5	20	8
							sug på 30s	15	1417	303	1114	706	-388	3	0	19.3	5.2	20	16	5	17	5
							sug ute 30s	15	718	693	25	7	2	0	-1	12.1	9.7	20	16	5	20	6
						P-15	før skop 30s	15	710	690	20			0	-1	10.7	10.4	20	16	5	20	6
							sug nede 30	15	556	536	20	-154	-154	0	-3	8.9	8.4	20	16	5	20	8
							sug på 30s	15	1414	306	1108	704	-384	3	0	19.9	5.1	20	16	5	17	5
							sug ute 30s	15	714	691	23	4	1	0	-1	12.1	9.5	20	16	5	20	6
						P-20	før skop 30s	15	713	689	24			0	-1	10.7	10.3	20	16	5	20	6
							sug nede 30	15	556	536	20	-157	-153	0	-3	8.9	8.3	20	16	5	20	8
							sug på 30s	15	1415	305	1110	702	-384	3	0	20	5.2	20	16	5	17	5
							sug ute 30s	15	713	686	27	0	-3	0	-1	12.1	9.7	20	16	5	20	6
					4:1.0	F/5	før skop 30s	15	618	596	22			0	-2	9.8	9.4	20	17	5	20	7
							sug nede 30	15	480	460	20	-138	-136	0	-4	7.7	7.1	20	17	5	20	9
							sug på 30s	15	1404	286	1118	786	-310	2	-1	19.6	4.7	20	17	5	18	6
							sug ute 30s	15	613	590	23	-5	-6	0	-2	10.7	8.4	20	17	5	20	7
						O	før skop 30s	15	613	592	21			0	-2	9.2	8.9	20	17	5	20	7
							sug nede 30	15	474	453	21	-139	-139	0	-4	7.6	7	20	17	5	20	9
							sug på 30s	15	1401	289	1112	788	-303	2	-2	17.7	4.7	20	17	5	18	7
							sug ute 30s	15	612	590	22	-1	-2	0	-2	10.7	8.3	20	17	5	20	7
						P-5	før skop 30s	15	610	583	27			0	-2	9.2	8.8	20	17	5	20	7
							sug nede 30	15	471	450	21	-139	-133	0	-5	7.6	7	20	17	5	20	10
							sug på 30s	15	1396	283	1113	786	-300	2	-2	19.7	4.6	20	17	5	18	7
							sug ute 30s	15	615	588	27	5	5	0	-2	10.6	8.4	20	17	5	20	7
						P-10	før skop 30s	15	608	590	18			0	-2	9.2	8.8	20	17	5	20	7
							sug nede 30	15	473	450	23	-135	-140	0	-4	7.6	7	20	17	5	20	9
							sug på 30s	15	1399	284	1115	791	-306	2	-2	18.9	4.8	20	17	5	18	7
							sug ute 30s	15	613	587	26	5	-3	0	-2	10.6	8.4	20	17	5	20	7
						P-15	før skop 30s	15	607	586	21			0	-2	9.2	8.8	20	17	5	20	7
							sug nede 30	15	472	449	23	-135	-137	0	-4	7.6	7	20	17	5	20	9
							sug på 30s	15	1396	284	1112	789	-302	2	-2	16.6	4.9	20	17	5	18	7
							sug ute 30s	15	612	586	26	5	0	0	-2	10.5	8.4	20	17	5	20	7
						P-20	før skop 30s	15	610	585	25			0	-2	9.2	8.8	20	17	5	20	7
							sug nede 30	15	470	449	21	-140	-136	0	-4	7.6	7	20	17	5	20	9
							sug på 30s	15	1399	283	1116	789	-302	2	-2	17.9	4.6	20	17	5	18	7
							sug ute 30s	15	611	583	28	1	-2	0	-2	10.6	8.3	20	17	5	20	7
9mm	ETT	VC mode	LFTP	minus 75	1:2.9	F/5	før skop 30s	15	503	516	-13			1	0	9.4	8.7	19	7	5	18	5
							sug nede 30	15	506	505	1	3	-11	5	0	7.6	7.7	24	9	5	19	5
							sug på 30s	35	509	79	430	6	-437	6	0	17.7	3.9	19	11	4	13	4
							sug ute 30s	15	503	500	3	0	-16	1	0	8.8	7	20	8	5	19	5
						O	før skop 30s	15	506	501	5			1	0	7.6	7.5	20	8	5	19	5
							sug nede 30	15	511	443	68	5	-58	5	-1	7.6	7.8	25	11	4	20	5
							sug på 30s	37	510	81	429	4	-420	6	0	19.1	3.8	19	11	4	13	4
							sug ute 30s	15	507	502	5	1	1	2	0	8.8	7	21	8	5	19	5
						P-5	før skop 30s	15	506	500	6			1	0	7.6	7.5	21	8	5	20	5
							sug nede 30	15	506	500	6	0	0	6	0	7.6	7.5	26	9	5	20	5
							sug på 30s	34	512	58	454	6	-442	6	4	16.5	2.9	19	10	2	13	-2
							sug ute 30s	15	505	498	7	-1	-2	1	0	8.7	5.7	21	8	5	20	5
						P-10	før skop 30s	15	507	499	8			1	0	7.6	7.5	21	8	5	20	5
							sug nede 30	15	511	500	11	4	1	6	0	7.6	7.5	26	9	5	20	5
							sug på 30s	32	530	51	479	23	-448	7	6	16.9	2.5	20	8	-2	13	-8
							sug ute 30s	15	506	500	6	-1	1	1	0	9.9	6.1	21	8	5	20	5
						P-15	før skop 30s	15	507	500	7			1	0	7.6	7.5	21	8	5	20	5
							sug nede 30	15	506	502	4	-1	2	6	0	7.6	7.5	26	9	5	20	5
							sug på 30s	28	551	27	524	44	-473	7	8	15.2	2.1	20	8	-6	13	-14
							sug ute 30s	15	505	497	8	-2	-3	1	0	8.7	6.4	21	8	5	20	5
						P-20	før skop 30s	15	505	498	7			1	0	7.6	7.5	21	8	5	20	5
							sug nede 30	15	508	504	4	3	6	6	0	7.6	7.5	26	9	5	20	5
							sug på 30s	28	554	13	541	49	-485	6	8	15.4	1.4	20	7	-11	14	-19
							sug ute 30s	15	507	499	8	2	1	1	0	8.2	6.9	21	8	5	20	5
					1:2.0	F/5	før skop 30s	15	503	495	8			1	0	7.5	7.5	20	8	5	19	5
							sug nede 30	15	505	500	5	2	5	4	0	7.6	7.5	23	9	5	19	5
							sug på 30s	33	507	43	464	4	-452	3	1	17	2.4	15	10	4	12	3
							sug ute 30s	15	503	492	11	0	-3	1	0	9.9	6.7	20	8	5	19	5
						O	før skop 30s	15	503	494	9			1	0	7.6	7.4	20	8	5	19	5
							sug nede 30	15	507	501	6	4	7	4	0	7.6	7.5	23	9	5	19	5
							sug på 30s	35	507	42	465	4	-452	3	2	16.3	2.1	15	10	4	12	2
							sug ute 30s	15	502	493	9	-1	-1	1	0	8.7	6.4	20	8	5	19	5
						P-5	før skop 30s	15	505	496	9			1	0	7.5	7.4	20	8	5	19	5
							sug nede 30	15	504	497	7	-1	1	4	0	7.6	7.5	23	9	5	19	5
							sug på 30s	30	518	5	513	13	-491	3	5	15.3	1.3	15	9	2	12	-3
							sug ute 30s	15	505	493	12	0	-3	1	0	8.6	6.4	20	8	5	19	5
						P-10	før skop 30s	15	502	495	7			1	0	7.6	7.4	20	8	5	19	5
							sug nede 30	15	507	500	7	5	5	4	0	7.6	7.4	23	9	5	19	5
							sug på 30s	29	535	1	534	33	-494	3	7	14.5	0.9	15	8	-2	12	-9
							sug ute 30s	15	503	495	8	1	0	1	0	8.1	6.2	20	8	5	19	5
						P-15	før skop 30s	15	505	495	10			1	0	7.6	7.4	20	8	5	19	5
							sug nede 30	15	503	499	4	-2	4	4	0	7.6	7.5	23	9	5	19	5
							sug på 30s	27	539	0	539	34	-495	4	8	14.8	1	16	7	-6	12	-14
							sug ute 30s	15	504	495	9	-1	0	1	0	8.1	6.5	20	8	5	19	5
						P-20	før skop 30s	15	502	492	10			1	0	7.6	7.4	20	8	5	19	5
							sug nede 30	15	505	499	6	3	7	4	0	7.6	7.4	23	9	5	19	5
							sug på 30s	27	548	0	548	46	-492	4	8	14	0.9	16	6	-11	12	-19
							sug ute 30s	15	502	493	9	0	1	1	0	8.1	5.2	20	8	5	19	5
					1:1.0	F/5	før skop 30s	15	502	491	11			0	0	7.4	7.4	18	9	5	18	5
							sug nede 30	15	501	494	7	-1	3	2	0	7.5	7.4	20	10	5	18	5
							sug på 30s	28	522	0	522	20	-491	2	7	14.4	1.3	4	4	-1	2	-8
							sug ute 30s	15	502	491	11	0	0	0	0	8	5.7	18	9	5	18	5
						O	før skop 30s	15	502	490	12			0	0	7.5	7.4	18	9	5	18	5
							sug nede 30	15	504	492	12	2	2	2	0	7.5	7.4	20	10	5	18	5
							sug på 30s	29	522	0	522	20	-490	1	6	14.2	0.9	4	4	-1	3	-7
							sug ute 30s	15	501	489	12	-1	-1	0	0	9.5	6.3	18	9	5	18	5
						P-5	før skop 30s	15	502	491	11			0	0	7.5	7.4	18	9	5	18	5
							sug nede 30	15	502	492	10	0	1	2	0	7.5	7.4	20	10	5	18	5
							sug på 30s	29	522	0	522	20	-491	2	6	14.4	0.6	4	4	-2	2	-8
							sug ute 30s	15	503	490	13	1	-1	0	0	8	5.7	18	9	5	18	5
						P-10	før skop 30s	15	503	491	12			0	0	7.5	7.4	18	9	5	18	5
							sug nede 30	15	502	494	8	-1	3	2	0	7.5	7.4	20	10	5	18	5
							sug på 30s	28	525	0	525	22	-491	3	8	14	0.9	5	4	-2	2	-10
							sug ute 30s	15	501	489	12	-2	-2	0	0	8.1	5.8	18	9	5	18	5
						P-15	før skop 30s	15	502	490	12			0	0	7.5	7.4	18	9	5	18	5
							sug nede 30	15	503	496	7	1	6	2	0	7.5	7.4	20	10	5	18	5
							sug på 30s	26	534	0	534	32	-490	2	9	13.3	1.1	6	4	-6	4	-15
							sug ute 30s	15	501	490	11	-1	0	0	0	9.1	6.7	18	10	5	18	5
						P-20	før skop 30s	15	503	490	13			0	0	7.5	7.4	18	9	5	18	5
							sug nede 30	15	501	492	9	-2	2	2	0	7.5	7.4	20	10	5	18	5
							sug på 30s	25	541	0	541	38	-490	3	9	13.3	1.7	7	3	-11	4	-20
							sug ute 30s	15	501	489	12	-2	-1	0	0	8	5.8	18	10	5	18	5
					2:1.0	F/5	før skop 30s	15	500	487	13			0	0	7.4	7.3	18	11	5	18	5
							sug nede 30	15	502	492	10	2	5	1	0	7.5	7.3	19	11	5	18	5
							sug på 30s	18	891	0	891	391	-487	2	6	13.9	1	5	5	0	3	-6
							sug ute 30s	15	501	487	14	1	0	0	0	9.3	6.5	18	11	5	18	5
						O	før skop 30s	15	501	489	12			0	0	7.5	7.3	18	11	5	18	5
							sug nede 30	15	504	493	11	3	4	1	0	7.5	7.3	19	11	5	18	5
							sug på 30s	18	890	0	890	389	-489	2	6	14.3	0.7	5	5	0	3	-6
							sug ute 30s	15	501	486	15	0	-3	0	0	7.8	5.6	18	11	5	18	5
						P-5	før skop 30s	15	501	487	14			0	0	7.5	7.3	18	11	5	18	5
							sug nede 30	15	503	491	12	2	4	1	0	7.5	7.3	19	11	5	18	5
							sug på 30s	18	891	0	891	390	-487	2	6	13.7	1	5	5	0	3	-6
							sug ute 30s	15	501	487	14	0	0	0	0	8.8	6.3	18	11	5	18	5
						P-10	før skop 30s	15	499	488	11			0	0	7.5	7.3	18	11	5	18	5
							sug nede 30	15	502	491	11	3	3	1	0	7.5	7.3	19	11	5	18	5
							sug på 30s	18	901	0	901	402	-488	2	6	14.4	0.29	5	4	-2	3	-8
							sug ute 30s	15	501	486	15	2	-2	0	0	8.3	4.9	18	11	5	18	5
						P-15	før skop 30s	15	502	488	14			0	0	7.5	7.3	18	11	5	18	5
							sug nede 30	15	504	492	12	2	4	1	0	7.5	7.3	19	11	5	18	5
							sug på 30s	17	907	0	907	405	-488	2	8	14.1	0.7	5	4	-6	3	-14
							sug ute 30s	15	502	487	15	0	-1	0	0	7.5	6.2	18	11	5	18	5
						P-20	før skop 30s	15	502	488	14			0	0	7.5	7.3	18	11	5	18	5
							sug nede 30	15	502	492	10	0	4	1	0	7.5	7.3	19	11	5	18	5
							sug på 30s	17	916	0	916	414	-488	2	9	13.6	1	5	4	-11	3	-20
							sug ute 30s	15	502	486	16	0	-2	0	0	7.8	5.5	18	11	5	18	5
					3:1.0	F/5	før skop 30s	15	501	485	16			-1	0	7.4	7.3	17	11	5	18	5
							sug nede 30	15	504	479	25	3	-6	1	-3	7.5	7.1	20	13	5	19	8
							sug på 30s	18	891	0	891	390	-485	2	6	14.1	0.9	5	5	0	3	-6
							sug ute 30s	15	501	487	14	0	2	-1	0	8.6	6.4	17	11	5	18	5
						O	før skop 30s	15	500	488	12			-1	0	7.5	7.3	17	11	5	18	5
							sug nede 30	15	504	483	21	4	-5	1	-3	7.5	7.1	20	13	5	19	8
							sug på 30s	18	891	0	891	391	-488	2	6	14.5	0.35	5	5	0	3	-6
							sug ute 30s	15	503	486	17	3	-2	-1	0	7.8	5.6	17	11	5	18	5
						P-5	før skop 30s	15	502	487	15			-1	0	7.5	7.3	17	11	5	18	5
							sug nede 30	15	505	455	50	3	-32	1	-3	7.5	7	20	13	5	19	8
							sug på 30s	17	890	0	890	388	-487	2	6	13.8	1.1	5	5	0	3	-6
							sug ute 30s	15	501	485	16	-1	-2	-1	0	8	5.4	17	11	5	18	5
						P-10	før skop 30s	15	501	487	14			-1	0	7.5	7.3	17	11	5	18	5
							sug nede 30	15	503	482	21	2	-5	1	-3	7.5	7.1	20	13	5	19	8
							sug på 30s	17	687	0	687	186	-487	3	8	14.5	1.1	6	4	-2	3	-10
							sug ute 30s	15	501	486	15	0	-1	-1	0	8	6.2	17	11	5	18	5
						P-15	før skop 30s	15	501	488	13			-1	0	7.5	7.3	17	11	5	18	5
							sug nede 30	15	504	482	22	3	-6	1	-3	7.5	7	20	13	5	19	8
							sug på 30s	17	907	0	907	406	-488	3	9	13.3	1.2	6	4	-6	3	-15
							sug ute 30s	15	502	490	12	1	2	-1	0	7.9	6.3	17	11	5	18	5
						P-20	før skop 30s	15	501	486	15			-1	0	7.5	7.3	17	11	5	18	5
							sug nede 30	15	503	480	23	2	-6	1	-3	7.5	7	20	13	5	19	8
							sug på 30s	16	916	0	916	415	-486	2	9	13.1	1.3	5	4	-11	3	-20
							sug ute 30s	15	501	485	16	0	-1	-1	0	7.7	5.6	17	11	5	18	5
					4:1.0	F/5	før skop 30s	15	503	509	-6			0	-1	7.5	7.2	18	12	5	18	6
							sug nede 30	15	501	435	66	-2	-74	0	-4	7.5	7	20	14	5	20	9
							sug på 30s	17	890	0	890	387	-509	2	6	12.5	2	5	5	0	3	-6
							sug ute 30s	15	503	484	19	0	-25	0	-1	8.6	6	18	12	5	18	6
						O	før skop 30s	15	503	486	17			0	-1	7.5	7.2	18	12	5	18	6
							sug nede 30	15	518	466	52	15	-20	0	-5	7.6	6.6	22	15	5	22	10
							sug på 30s	18	660	1	659	157	-485	3	10	14.9	0.8	6	5	5	3	-5
							sug ute 30s	15	503	484	19	0	-2	-1	-1	9.1	5.6	17	12	5	18	6
						P-5	før skop 30s	15	501	485	16			-1	-1	7.5	7.3	17	12	5	18	6
							sug nede 30	15	526	473	53	25	-12	0	-5	7.6	6.7	22	15	5	22	10
							sug på 30s	17	892	0	892	391	-485	2	6	13.9	1	5	5	0	3	-6
							sug ute 30s	15	501	483	18	0	-2	-1	-1	8.7	6	17	12	5	18	6
						P-10	før skop 30s	15	501	484	17			-1	-1	7.5	7.3	17	12	5	18	6
							sug nede 30	15	526	471	55	25	-13	0	-5	7.6	6.7	22	15	5	22	10
							sug på 30s	17	898	0	898	397	-484	2	8	13.7	1.1	5	4	-2	3	-10
							sug ute 30s	15	503	485	18	2	1	-1	-1	8.7	5.3	17	12	5	18	6
						P-15	før skop 30s	15	504	489	15			-1	-1	7.5	7.3	17	12	5	18	6
							sug nede 30	15	518	475	43	14	-14	0	-5	7.6	6.7	22	15	5	22	10
							sug på 30s	17	908	0	908	404	-489	2	9	13.7	0.9	5	4	-6	3	-15
							sug ute 30s	15	501	482	19	-3	-7	-1	-1	8.6	6	17	12	5	18	6
						P-20	før skop 30s	15	502	486	16			-1	-1	7.5	7.3	17	12	5	18	6
							sug nede 30	15	520	464	56	18	-22	0	-5	7.6	6.6	22	15	5	22	10
							sug på 30s	16	910	0	910	408	-486	3	9	13.6	1.8	6	3	-11	3	-20
							sug ute 30s	15	502	483	19	0	-3	-1	-1	8.4	6.2	17	12	5	18	6
8mm	ETT	PC mode	LFTP	minus 75	1:2.9	F/5	før skop 30s	15	535	524	11			1	0	8	7.9	20	8	5	19	5
							sug nede 30	15	310	300	10	-225	-224	4	0	5.3	5.2	20	8	5	16	5
							sug på 30s	40	425	11	414	-110	-513	7	2	15.3	1.1	20	15	6	13	4
							sug ute 30s	15	532	520	12	-3	-4	1	0	8.8	6.5	20	8	5	19	5
						O	før skop 30s	15	534	523	11			1	0	8	7.8	20	8	5	19	5
							sug nede 30	15	314	302	12	-220	-221	4	0	5.1	5.4	20	8	5	16	5
							sug på 30s	39	429	11	418	-105	-512	8	2	16.7	1.1	20	15	5	12	3
							sug ute 30s	15	532	519	13	-2	-4	1	0	8.7	6.6	20	8	5	19	5
						P-5	før skop 30s	15	534	523	11			0	0	8	7.8	20	9	5	20	5
							sug nede 30	15	313	303	10	-221	-220	4	0	5.1	5.4	20	8	5	16	5
							sug på 30s	33	452	0	452	-82	-523	8	4	13.4	1.2	20	14	2	12	-2
							sug ute 30s	15	531	520	11	-3	-3	1	0	8.8	6.3	20	8	5	19	5
						P-10	før skop 30s	15	532	522	10			1	0	8	7.8	20	8	5	19	5
							sug nede 30	15	312	303	9	-220	-219	4	0	5.1	5.3	20	8	5	16	5
							sug på 30s	31	464	0	464	-68	-522	8	8	13.9	1.2	20	13	-1	12	-9
							sug ute 30s	15	531	521	10	-1	-1	1	0	8.7	6.4	20	8	5	19	5
						P-15	før skop 30s	15	532	521	11			1	0	8	7.8	20	8	5	19	5
							sug nede 30	15	315	304	11	-217	-217	4	0	5.1	5.4	20	8	5	16	5
							sug på 30s	28	478	0	478	-54	-521	8	7	12.1	1.2	20	12	-6	12	-13
							sug ute 30s	15	531	519	12	-1	-2	1	0	9.5	5.5	20	8	5	19	5
						P-20	før skop 30s	15	532	522	10			0	0	8	7.8	20	8	5	20	5
							sug nede 30	15	315	305	10	-217	-217	4	0	5.9	6.2	20	8	5	16	5
							sug på 30s	29	484	0	484	-48	-522	8	8	12.3	1.2	20	11	-10	12	-18
							sug ute 30s	15	531	519	12	-1	-3	0	0	8.8	5.8	20	9	5	20	5
					1:2.0	F/5	før skop 30s	15	629	613	16			0	0	8.9	8.8	20	10	5	20	5
							sug nede 30	15	388	378	10	-241	-235	3	0	6.5	6.8	20	10	5	17	5
							sug på 30s	32	540	52	488	-89	-561	7	2	17.2	2.3	20	15	5	13	3
							sug ute 30s	15	629	611	18	0	-2	0	0	10.4	7.4	20	10	5	20	5
						O	før skop 30s	15	632	619	13			0	0	9.5	9.2	20	10	5	20	5
							sug nede 30	15	388	377	11	-244	-242	3	0	6.4	6.7	20	10	5	17	5
							sug på 30s	32	545	47	498	-87	-572	7	1	17.4	2.2	20	15	4	13	3
							sug ute 30s	15	630	613	17	-2	-6	0	0	10.4	7.3	20	10	5	20	5
						P-5	før skop 30s	15	633	620	13			0	0	9.5	9.2	20	10	5	20	5
							sug nede 30	15	391	380	11	-242	-240	3	0	6.6	6.9	20	10	5	17	5
							sug på 30s	28	572	14	558	-61	-606	7	4	14.9	1.3	20	14	2	13	-2
							sug ute 30s	15	632	616	16	-1	-4	0	0	9.9	7.6	20	10	5	20	5
						P-10	før skop 30s	15	636	619	17			0	0	9.5	9.3	20	10	5	20	5
							sug nede 30	15	391	381	10	-245	-238	3	0	6.5	6.8	20	10	5	17	5
							sug på 30s	26	585	4.2	580.8	-51	-614.8	7	7	14.3	1	20	14	-1	13	-8
							sug ute 30s	15	633	617	16	-3	-2	0	0	9.9	7.3	20	10	5	20	5
						P-15	før skop 30s	15	636	619	17			0	0	9.5	9.3	20	10	5	20	5
							sug nede 30	15	392	383	9	-244	-236	3	0	7.7	8	20	10	5	17	5
							sug på 30s	26	596	0	596	-40	-619	7	7	15.2	0.8	20	13	-6	13	-13
							sug ute 30s	15	635	617	18	-1	-2	0	0	9.8	7.8	20	10	5	20	5
						P-20	før skop 30s	15	637	622	15			0	0	9.5	9.3	20	10	5	20	5
							sug nede 30	15	391	381	10	-246	-241	3	0	6.3	6.6	20	10	5	17	5
							sug på 30s	25	600	0	600	-37	-622	7	7	15.2	0.7	20	12	-11	13	-18
							sug ute 30s	15	635	620	15	-2	-2	0	0	9.9	7.4	20	10	5	20	5
					1:1.0	F/5	før skop 30s	15	768	749	19			-1	0	10.7	10.6	20	12	5	21	5
							sug nede 30	15	535	524	11	-233	-225	2	-1	9.3	9.5	20	12	5	18	6
							sug på 30s	22	786	75	711	18	-674	6	2	16.7	2.7	20	16	5	14	3
							sug ute 30s	15	777	755	22	9	6	-1	0	11.8	9.7	20	12	5	21	5
						O	før skop 30s	15	787	766	21			-1	0	11.7	11.4	20	12	5	21	5
							sug nede 30	15	536	525	11	-251	-241	2	-1	9	9.2	20	12	5	18	6
							sug på 30s	21	792	73	719	5	-693	6	1	14.6	3.4	20	16	4	14	3
							sug ute 30s	15	785	763	22	-2	-3	-1	0	12	9.8	20	12	5	21	5
						P-5	før skop 30s	15	792	772	20			-1	0	11.8	11.5	20	12	5	21	5
							sug nede 30	15	539	532	7	-253	-240	2	-1	9	9.3	20	12	5	18	6
							sug på 30s	21	823	65	758	31	-707	7	4	16	2.1	20	15	2	13	-2
							sug ute 30s	15	790	767	23	-2	-5	-1	0	12	9.7	20	12	5	21	5
						P-10	før skop 30s	15	794	774	20			-1	0	11.9	11.6	20	12	5	21	5
							sug nede 30	15	540	530	10	-254	-244	2	-1	8.6	8.9	20	12	5	18	6
							sug på 30s	20	836	53	783	42	-721	7	5	16.7	1.9	20	14	-2	13	-7
							sug ute 30s	15	786	765	21	-8	-9	-1	0	12.1	9.9	20	12	5	21	5
						P-15	før skop 30s	15	796	775	21			-1	0	11.9	11.6	20	12	5	21	5
							sug nede 30	15	543	534	9	-253	-241	2	-1	9.5	9.3	20	12	5	18	6
							sug på 30s	19	855	48	807	59	-727	7	7	15.2	2.9	20	14	-6	13	-13
							sug ute 30s	15	787	766	21	-9	-9	-1	0	13.6	7.8	20	12	5	21	5
						P-20	før skop 30s	15	797	778	19			-1	0	11.9	11.6	20	12	5	21	5
							sug nede 30	15	540	532	8	-257	-246	2	-1	8.6	8.8	20	12	5	18	6
							sug på 30s	18	861	7	854	64	-771	7	7	14.8	2.2	20	13	-11	13	-18
							sug ute 30s	15	790	772	18	-7	-6	-1	0	12.2	9.9	20	12	5	21	5
					2:1.0	F/5	før skop 30s	15	829	804	25			-1	-1	12	11.8	20	15	5	21	6
							sug nede 30	15	511	495	16	-318	-309	0	-5	8.5	7.9	20	15	5	20	10
							sug på 30s	17	1027	103	924	198	-701	5	1	16.7	3	20	16	5	15	4
							sug ute 30s	15	826	801	25	-3	-3	-1	-1	12.9	10.7	20	15	5	21	6
						O	før skop 30s	15	829	805	24			-1	-1	12.4	12	20	15	5	21	6
							sug nede 30	15	513	499	14	-316	-306	0	-5	8.7	8	20	15	5	20	10
							sug på 30s	16	1048	105	943	219	-700	6	0	12.5	4.8	20	16	4	14	4
							sug ute 30s	15	831	802	29	2	-3	-1	-1	13	9.7	20	15	5	21	6
						P-5	før skop 30s	15	825	801	24			-1	-1	12.4	12.1	20	15	5	21	6
							sug nede 30	15	510	494	16	-315	-307	0	-5	8.2	8.1	20	15	5	20	10
							sug på 30s	16	1088	90	998	263	-711	6	2	15.1	2.6	20	15	1	14	-1
							sug ute 30s	15	827	803	24	2	2	-1	-1	13.1	10.8	20	15	5	21	6
						P-10	før skop 30s	15	828	804	24			-1	-1	12.4	12	20	15	5	21	6
							sug nede 30	15	508	493	15	-320	-311	0	-5	8.5	7.8	20	15	5	20	10
							sug på 30s	15	1099	77	1022	271	-727	6	5	16.2	2.5	20	15	-2	14	-7
							sug ute 30s	15	832	804	28	4	0	-1	-1	14.6	10.1	20	15	5	21	6
						P-15	før skop 30s	15	827	803	24			-1	-1	12.4	12.1	20	15	5	21	6
							sug nede 30	15	512	499	13	-315	-304	0	-5	8.7	8	20	15	5	20	10
							sug på 30s	15	1130	74	1056	303	-729	6	7	14.3	3.7	20	14	-6	14	-13
							sug ute 30s	15	829	803	26	2	0	-1	-1	13.1	10.5	20	15	5	21	6
						P-20	før skop 30s	15	826	803	23			-1	-1	12.4	12	20	15	5	21	6
							sug nede 30	15	510	494	16	-316	-309	0	-5	9.5	8.8	20	15	5	20	10
							sug på 30s	15	1126	61	1065	300	-742	6	6	15.3	2.9	20	13	-11	14	-17
							sug ute 30s	15	829	804	25	3	1	-1	-1	13.1	10.5	20	15	5	21	6
					3:1.0	F/5	før skop 30s	15	711	683	28			-1	-2	11.3	11	20	16	5	21	7
							sug nede 30	15	424	403	21	-287	-280	0	-7	7.3	6.6	20	16	5	20	12
							sug på 30s	15	1173	118	1055	462	-565	5	0	16.7	2.3	20	16	5	15	5
							sug ute 30s	15	711	682	29	0	-1	-1	-2	12.4	9.1	20	16	5	21	7
						O	før skop 30s	15	706	687	19			-1	-2	10.6	10.3	20	16	5	21	7
							sug nede 30	15	426	410	16	-280	-277	-1	-6	7.9	7.1	20	16	5	21	11
							sug på 30s	15	1179	117	1062	473	-570	6	0	16.5	2.3	20	16	4	14	4
							sug ute 30s	15	711	684	27	5	-3	-1	-2	11.3	9.1	20	16	5	21	7
						P-5	før skop 30s	15	704	678	26			-1	-2	10.6	10.2	20	16	5	21	7
							sug nede 30	15	418	399	19	-286	-279	-1	-6	7.4	6.6	20	16	5	21	11
							sug på 30s	15	1205	117	1088	501	-561	6	0	15.2	2.8	20	16	4	14	4
							sug ute 30s	15	713	684	29	9	6	-1	-2	12.4	9	20	16	5	21	7
						P-10	før skop 30s	15	704	681	23			-1	-2	10.6	10.2	20	16	5	21	7
							sug nede 30	15	421	402	19	-283	-279	0	-6	8.4	7.6	20	16	5	20	11
							sug på 30s	15	1207	117	1090	503	-564	7	1	16.1	2.5	20	16	4	13	3
							sug ute 30s	15	711	681	30	7	0	-1	-2	12.3	9	20	16	5	21	7
						P-15	før skop 30s	15	704	680	24			-1	-2	10.6	10.2	20	16	5	21	7
							sug nede 30	15	421	404	17	-283	-276	0	-6	7.3	6.6	20	16	5	20	11
							sug på 30s	15	1208	119	1089	504	-561	6	1	16	2.6	20	16	4	14	3
							sug ute 30s	15	710	677	33	6	-3	-1	-2	12.2	8.9	20	16	5	21	7
						P-20	før skop 30s	15	703	680	23			-1	-2	10.6	10.2	20	16	5	21	7
							sug nede 30	15	419	402	17	-284	-278	0	-6	7.3	6.6	20	16	5	20	11
							sug på 30s	15	1206	118	1088	503	-562	7	1	16.3	2.3	20	16	4	13	3
							sug ute 30s	15	708	678	30	5	-2	-1	-2	12.2	9	20	16	5	21	7
					4:1.0	F/5	før skop 30s	15	604	576	28			-1	-2	9.6	9	20	17	6	21	8
							sug nede 30	15	354	331	23	-250	-245	-1	-8	7.1	6.3	20	17	5	21	13
							sug på 30s	15	1228	136	1092	624	-440	6	-1	16.6	2.4	20	17	5	14	6
							sug ute 30s	15	604	573	31	0	-3	-1	-2	11.7	7	20	17	6	21	8
						O	før skop 30s	15	600	574	26			-1	-2	9	8.6	20	17	6	21	8
							sug nede 30	15	351	334	17	-249	-240	-1	-8	6.3	5.5	20	17	5	21	13
							sug på 30s	15	1227	135	1092	627	-439	5	-1	16.5	2.4	20	17	5	15	6
							sug ute 30s	15	601	568	33	1	-6	-1	-2	11	7.6	20	17	6	21	8
						P-5	før skop 30s	15	597	572	25			-1	-2	9	8.6	20	17	6	21	8
							sug nede 30	15	350	327	23	-247	-245	0	-7	6.1	5.4	20	17	5	20	12
							sug på 30s	15	1232	139	1093	635	-433	5	-1	16.6	2.5	20	17	5	15	6
							sug ute 30s	15	598	571	27	1	-1	-1	-3	10.8	7.7	20	17	5	21	8
						P-10	før skop 30s	15	596	573	23			-1	-3	9	8.5	20	17	5	21	8
							sug nede 30	15	355	338	17	-241	-235	-1	-8	6.1	5.4	20	17	5	21	13
							sug på 30s	15	1226	135	1091	630	-438	6	-1	16.3	2.8	20	17	5	14	6
							sug ute 30s	15	602	572	30	6	-1	-1	-2	10.9	7.6	20	17	6	21	8
						P-15	før skop 30s	15	599	572	27			-1	-2	9	8.6	20	17	6	21	8
							sug nede 30	15	356	332	24	-243	-240	-2	-9	6.2	5.4	20	17	5	22	14
							sug på 30s	15	1230	137	1093	631	-435	5	-2	16.3	2.5	20	17	5	15	7
							sug ute 30s	15	606	572	34	7	0	-1	-2	11.2	7.6	20	17	6	21	8
						P-20	før skop 30s	15	596	572	24			-1	-2	9	8.5	20	17	6	21	8
							sug nede 30	15	350	326	24	-246	-246	-2	-9	6.2	5.4	20	17	5	22	14
							sug på 30s	15	1222	136	1086	626	-436	5	-2	16.5	2.4	20	17	5	15	7
							sug ute 30s	15	605	572	33	9	0	-1	-2	12	6.8	20	17	6	21	8
8mm	ETT	VC mode	LFTP	minus 75	1:2.9	F/5	før skop 30s	15	508	506	2			1	-1	9	8.4	20	8	5	19	6
							sug nede 30	15	506	509	-3	-2	3	15	0	7.6	7.6	34	10	5	19	5
							sug på 30s	32	513	32	481	5	-474	13	-1	16.4	2.1	28	16	5	15	6
							sug ute 30s	15	508	497	11	0	-9	1	-1	8.7	6.5	21	8	5	20	6
						O	før skop 30s	15	509	495	14			2	0	7.6	7.4	22	8	5	20	5
							sug nede 30	15	507	505	2	-2	10	14	0	7.6	7.5	34	11	5	20	5
							sug på 30s	33	525	34	491	16	-461	14	1	16.9	2.3	28	16	5	14	4
							sug ute 30s	15	506	499	7	-3	4	2	0	8.8	6.8	22	8	5	20	5
						P-5	før skop 30s	15	506	497	9			1	-1	7.6	7.4	22	8	5	21	6
							sug nede 30	15	507	505	2	1	8	12	-2	7.6	7.5	34	11	5	22	7
							sug på 30s	29	533	21	512	27	-476	15	5	15.2	1.9	29	14	2	14	-3
							sug ute 30s	15	508	496	12	2	-1	1	-1	8.7	6	22	8	5	21	6
						P-10	før skop 30s	15	505	496	9			2	0	7.6	7.4	22	8	5	20	5
							sug nede 30	15	509	507	2	4	11	13	-1	7.6	7.5	34	10	5	21	6
							sug på 30s	28	535	4	531	30	-492	14	7	14.9	1.2	28	12	-2	14	-9
							sug ute 30s	15	509	494	15	4	-2	1	0	8.2	6.6	22	8	5	21	5
						P-15	før skop 30s	15	504	496	8			3	1	7.6	7.5	22	8	5	19	4
							sug nede 30	15	509	510	-1	5	14	13	-1	7.6	7.5	34	10	5	21	6
							sug på 30s	28	560	7	553	56	-489	15	9	15.3	1	29	12	-6	14	-15
							sug ute 30s	15	508	494	14	4	-2	3	1	8.2	6	22	8	5	19	4
						P-20	før skop 30s	15	504	499	5			2	0	7.6	7.5	22	8	5	20	5
							sug nede 30	15	511	512	-1	7	13	12	-1	7.6	7.5	34	10	5	22	6
							sug på 30s	26	554	0	554	50	-499	15	9	14.4	1.1	30	11	-11	15	-20
							sug ute 30s	15	508	497	11	4	-2	2	0	8.2	6	22	8	5	20	5
					1:2.0	F/5	før skop 30s	15	505	494	11			1	0	7.5	7.4	20	8	5	19	5
							sug nede 30	15	503	500	3	-2	6	8	-1	7.6	7.5	28	11	5	20	6
							sug på 30s	28	510	13.1	496.9	5	-480.9	8	1	14.2	2.5	21	14	6	13	5
							sug ute 30s	15	502	493	9	-3	-1	1	0	8.6	5.8	20	8	5	19	5
						O	før skop 30s	15	504	492	12			1	0	7.5	7.4	20	8	5	19	5
							sug nede 30	15	510	499	11	6	7	8	-1	7.6	7.4	28	10	5	20	6
							sug på 30s	30	508	6	502	4	-486	9	3	14.5	1.5	21	14	5	12	2
							sug ute 30s	15	505	493	12	1	1	1	0	9.7	4.8	20	8	5	19	5
						P-5	før skop 30s	15	505	493	12			1	0	7.6	7.4	20	8	5	19	5
							sug nede 30	15	505	501	4	0	8	9	0	7.6	7.5	28	11	5	19	5
							sug på 30s	28	515	0	515	10	-493	9	6	14.6	1	21	12	2	12	-4
							sug ute 30s	15	505	491	14	0	-2	1	0	8.1	6.4	20	8	5	19	5
						P-10	før skop 30s	15	505	495	10			1	0	7.6	7.4	20	8	5	19	5
							sug nede 30	15	502	499	3	-3	4	9	0	7.5	7.5	28	11	5	19	5
							sug på 30s	28	539	0	539	34	-495	10	9	14.9	0.8	21	11	-1	11	-10
							sug ute 30s	15	503	491	12	-2	-4	1	0	9.2	6.8	20	8	5	19	5
						P-15	før skop 30s	15	503	494	9			1	0	7.6	7.4	20	8	5	19	5
							sug nede 30	15	508	504	4	5	10	9	0	7.6	7.5	28	11	5	19	5
							sug på 30s	27	541	0	541	38	-494	9	10	13.8	0.6	21	10	-6	12	-16
							sug ute 30s	15	504	493	11	1	-1	1	0	8.1	6.5	20	8	5	19	5
						P-20	før skop 30s	15	503	492	11			1	0	7.6	7.4	20	8	5	19	5
							sug nede 30	15	505	501	4	2	9	9	-1	7.6	7.4	28	11	5	19	6
							sug på 30s	26	560	0	560	57	-492	10	10	14.1	0.9	22	9	-11	12	-21
							sug ute 30s	15	504	494	10	1	2	1	0	8.2	5.8	20	8	5	19	5
					1:1.0	F/5	før skop 30s	15	503	489	14			0	0	7.4	7.4	18	10	5	18	5
							sug nede 30	15	502	496	6	-1	7	3	-1	7.5	7.4	22	11	5	19	6
							sug på 30s	27	524	0	524	21	-489	4	8	14.1	1.2	5	4	-2	1	-10
							sug ute 30s	15	501	488	13	-2	-1	0	0	8	6.2	18	10	5	18	5
						O	før skop 30s	15	501	491	10			0	0	7.5	7.4	18	10	5	18	5
							sug nede 30	15	505	495	10	4	4	4	-1	7.5	7.4	22	11	5	18	6
							sug på 30s	28	524	0	524	23	-491	5	9	13.9	0.8	5	4	-2	0	-11
							sug ute 30s	15	502	491	11	1	0	0	0	8	6.1	18	10	5	18	5
						P-5	før skop 30s	15	503	491	12			0	0	7.5	7.4	18	10	5	18	5
							sug nede 30	15	502	494	8	-1	3	3	-1	7.5	7.4	22	11	5	19	6
							sug på 30s	28	522	0	522	19	-491	5	7	14.4	1	6	5	-2	1	-9
							sug ute 30s	15	502	492	10	-1	1	0	0	8	6.6	18	10	5	18	5
						P-10	før skop 30s	15	503	491	12			0	0	7.5	7.3	18	10	5	18	5
							sug nede 30	15	503	498	5	0	7	4	-1	7.5	7.4	22	11	5	18	6
							sug på 30s	28	526	0	526	23	-491	5	10	14.7	0.6	6	5	-2	1	-12
							sug ute 30s	15	504	491	13	1	0	0	0	9.1	6.6	18	10	5	18	5
						P-15	før skop 30s	15	501	490	11			0	0	7.5	7.3	18	10	5	18	5
							sug nede 30	15	504	498	6	3	8	4	-1	7.5	7.4	22	11	5	18	6
							sug på 30s	27	534	0	534	33	-490	6	10	13.6	0.5	7	4	-6	1	-16
							sug ute 30s	15	502	488	14	1	-2	0	0	8	6.2	18	10	5	18	5
						P-20	før skop 30s	15	500	489	11			0	0	7.5	7.3	18	10	5	18	5
							sug nede 30	15	502	497	5	2	8	4	-1	7.5	7.4	22	11	5	18	6
							sug på 30s	26	544	0	544	44	-489	8	10	13.1	0.8	9	4	-11	1	-21
							sug ute 30s	15	501	488	13	1	-1	0	0	8.1	5.7	18	10	5	18	5
					2:1.0	F/5	før skop 30s	15	500	487	13			0	0	7.4	7.3	18	11	5	18	5
							sug nede 30	15	507	484	23	7	-3	2	-5	7.5	6.9	22	14	5	20	10
							sug på 30s	18	870	0	870	370	-487	4	7	13.2	1.2	5	5	-2	1	-9
							sug ute 30s	15	502	488	14	2	1	0	0	8.8	6.3	18	11	5	18	5
						O	før skop 30s	15	501	488	13			0	0	7.5	7.3	18	11	5	18	5
							sug nede 30	15	508	481	27	7	-7	2	-5	7.5	6.9	22	14	5	20	10
							sug på 30s	18	867	0	867	366	-488	4	7	13.4	1	5	5	-2	1	-9
							sug ute 30s	15	500	485	15	-1	-3	0	0	9.2	6.6	18	11	5	18	5
						P-5	før skop 30s	15	500	488	12			0	0	7.5	7.3	18	11	5	18	5
							sug nede 30	15	504	476	28	4	-12	2	-5	7.5	6.9	22	14	5	20	10
							sug på 30s	18	865	0	865	365	-488	5	8	13.3	1	5	5	-2	0	-10
							sug ute 30s	15	501	487	14	1	-1	0	0	7.8	5.7	18	11	5	18	5
						P-10	før skop 30s	15	501	487	14			0	0	7.5	7.3	18	11	5	18	5
							sug nede 30	15	504	478	26	3	-9	3	-5	7.5	6.9	23	14	5	20	10
							sug på 30s	18	863	0	863	362	-487	4	9	13.3	0.9	5	4	-2	1	-11
							sug ute 30s	15	502	485	17	1	-2	0	0	8.7	6.2	18	11	5	18	5
						P-15	før skop 30s	15	499	489	10			-1	0	7.5	7.3	17	11	5	18	5
							sug nede 30	15	503	467	36	4	-22	3	-5	7.5	6.8	23	14	5	20	10
							sug på 30s	17	883	0	883	384	-489	4	10	12.9	1.3	5	4	-6	1	-16
							sug ute 30s	15	501	486	15	2	-3	0	0	8.5	6.3	18	11	5	18	5
						P-20	før skop 30s	15	501	488	13			0	0	7.5	7.3	18	11	5	18	5
							sug nede 30	15	508	482	26	7	-6	2	-5	7.5	6.9	22	14	5	20	10
							sug på 30s	16	892	0	892	391	-488	5	11	12.3	2.4	5	4	-10	0	-21
							sug ute 30s	15	501	485	16	0	-3	-1	0	8	5.5	17	11	5	18	5
					3:1.0	F/5	før skop 30s	15	501	487	14			-1	0	7.4	7.3	17	11	5	18	5
							sug nede 30	15	501	431	70	0	-56	1	-8	7.5	6.2	25	17	5	24	13
							sug på 30s	17	869	0	869	368	-487	5	8	12.4	1.5	5	5	-2	0	-10
							sug ute 30s	15	499	482	17	-2	-5	-1	0	10.1	5.5	17	11	5	18	5
						O	før skop 30s	15	499	483	16			-1	0	7.5	7.3	17	11	5	18	5
							sug nede 30	15	502	436	66	3	-47	1	-8	7.5	6.1	25	17	5	24	13
							sug på 30s	17	860	0	860	361	-483	5	8	13	1	5	5	-2	0	-10
							sug ute 30s	15	499	483	16	0	0	-1	0	7.7	5.7	17	11	5	18	5
						P-5	før skop 30s	15	502	489	13			-1	0	7.5	7.3	17	11	5	18	5
							sug nede 30	15	502	435	67	0	-54	2	-7	7.5	6.2	25	17	5	23	12
							sug på 30s	17	866	0	866	364	-489	5	8	13.2	0.8	5	5	-2	0	-10
							sug ute 30s	15	501	483	18	-1	-6	-1	0	7.7	5.4	17	11	5	18	5
						P-10	før skop 30s	15	500	485	15			-1	0	7.5	7.3	17	11	5	18	5
							sug nede 30	15	503	436	67	3	-49	2	-8	7.5	6.2	26	17	5	24	13
							sug på 30s	17	872	0	872	372	-485	5	9	13.1	1	5	4	-2	0	-11
							sug ute 30s	15	500	485	15	0	0	-1	0	8.7	5.5	17	11	5	18	5
						P-15	før skop 30s	15	499	484	15			-1	0	7.5	7.3	17	11	5	18	5
							sug nede 30	15	506	439	67	7	-45	2	-8	7.5	6.1	26	17	5	24	13
							sug på 30s	16	879	0	879	380	-484	5	11	11.8	2.1	5	4	-6	0	-17
							sug ute 30s	15	499	484	15	0	0	-1	0	7.8	5.2	17	11	5	18	5
						P-20	før skop 30s	15	499	484	15			-1	0	7.5	7.3	17	11	5	18	5
							sug nede 30	15	505	419	86	6	-65	1	-8	7.5	6.3	25	16	5	24	13
							sug på 30s	16	888	0	888	389	-484	5	10	11.4	2.7	5	4	-11	0	-21
							sug ute 30s	15	500	484	16	1	0	-1	0	8.6	5.9	17	11	5	18	5
					4:1.0	F/5	før skop 30s	15	505	485	20			0	-2	7.5	7.1	18	12	5	18	7
							sug nede 30	15	505	392	113	0	-93	-1	-10	7.5	5.7	29	20	5	30	15
							sug på 30s	17	866	0	866	361	-485	4	6	12.7	1.1	5	5	-2	1	-8
							sug ute 30s	15	501	477	24	-4	-8	0	-2	8.6	5.7	18	12	5	18	7
						O	før skop 30s	15	504	487	17			0	-2	7.6	7.3	18	12	5	18	7
							sug nede 30	15	501	399	102	-3	-88	0	-10	7.5	5.7	29	20	5	29	15
							sug på 30s	17	865	0	865	361	-487	4	6	12.1	1.5	5	5	-2	1	-8
							sug ute 30s	15	500	475	25	-4	-12	-1	-2	8.6	5.6	17	12	5	18	7
						P-5	før skop 30s	15	516	545	-29			0	-2	7.6	7.4	18	12	5	18	7
							sug nede 30	15	499	399	100	-17	-146	-1	-11	7.5	5.6	30	21	5	31	16
							sug på 30s	17	869	0	869	353	-545	4	6	12.9	0.8	5	5	-2	1	-8
							sug ute 30s	15	506	481	25	-10	-64	-1	-2	7.7	5.3	17	12	5	18	7
						P-10	før skop 30s	15	501	471	30			-1	-2	7.6	7.3	17	12	5	18	7
							sug nede 30	15	502	400	102	1	-71	0	-10	7.5	5.6	31	20	5	31	15
							sug på 30s	17	864	0	864	363	-471	4	9	12.4	1.2	5	4	-2	1	-11
							sug ute 30s	15	500	476	24	-1	5	-1	-2	8.6	5.5	17	12	5	18	7
						P-15	før skop 30s	15	503	481	22			0	-2	7.6	7.3	18	12	5	18	7
							sug nede 30	15	507	382	125	4	-99	2	-10	7.5	5.9	29	19	5	27	15
							sug på 30s	17	878	0	878	375	-481	4	9	12.7	0.9	5	4	-7	1	-16
							sug ute 30s	15	501	475	26	-2	-6	-1	-2	8.6	5.6	17	12	5	18	7
						P-20	før skop 30s	15	502	474	28			-1	-2	7.6	7.3	17	12	5	18	7
							sug nede 30	15	502	401	101	0	-73	0	-10	7.5	5.5	30	21	5	30	15
							sug på 30s	16	891	0	891	389	-474	4	11	12.5	1	5	4	-10	1	-21
							sug ute 30s	15	503	480	23	1	6	0	-2	8.6	6	18	12	5	18	7
7mm	ETT	PC mode	LFTP	minus 75	1:2.9	F/5	før skop 30s	15	528	513	15			0	0	7.9	7.7	20	8	5	20	5
							sug nede 30	15	189	189	0	-339	-324	6	-1	3.6	3.6	20	8	5	14	6
							sug på 30s	50	307	1	306	-221	-512	18	11	13.5	0.4	20	18	5	2	-6
							sug ute 30s	15	526	509	17	-2	-4	0	0	8.5	6.2	20	8	5	20	5
						O	før skop 30s	15	526	514	12			1	0	7.9	7.7	20	8	5	19	5
							sug nede 30	15	189	190	-1	-337	-324	6	-1	3.5	4.1	20	8	5	14	6
							sug på 30s	49	310	1	309	-216	-513	19	14	15	0.38	20	18	7	1	-7
							sug ute 30s	15	524	509	15	-2	-5	0	-1	8.4	6.1	20	8	5	20	6
						P-5	før skop 30s	15	528	514	14			0	0	7.9	7.7	20	8	5	20	5
							sug nede 30	15	184	188	-4	-344	-326	7	0	4.1	4.7	20	8	5	13	5
							sug på 30s	43	327	1	326	-201	-513	18	13	13.6	0.6	20	17	3	2	-10
							sug ute 30s	15	523	510	13	-5	-4	0	0	8.4	6.2	20	8	5	20	5
						P-10	før skop 30s	15	527	514	13			0	-1	7.9	7.7	20	8	5	20	6
							sug nede 30	15	189	189	0	-338	-325	6	-1	4.1	4.7	20	8	5	14	6
							sug på 30s	43	345	1	344	-182	-513	17	13	14.5	0.4	20	16	0	3	-13
							sug ute 30s	15	522	507	15	-5	-7	0	0	8.4	6.2	20	8	5	20	5
						P-15	før skop 30s	15	527	512	15			0	-1	7.9	7.7	20	8	5	20	6
							sug nede 30	15	183	182	1	-344	-330	7	0	4	4.6	20	8	5	13	5
							sug på 30s	41	362	1	361	-165	-511	18	12	13.3	0.33	20	14	-6	2	-18
							sug ute 30s	15	524	509	15	-3	-3	0	0	8.5	5.9	20	8	5	20	5
						P-20	før skop 30s	15	526	514	12			0	0	7.9	7.7	20	8	5	20	5
							sug nede 30	15	178	178	0	-348	-336	5	-3	3.7	4.4	20	8	5	15	8
							sug på 30s	38	378	0	378	-148	-514	18	12	14.2	0.41	20	13	-11	2	-23
							sug ute 30s	15	523	507	16	-3	-7	0	0	8.4	5.7	20	8	5	20	5
					1:2.0	F/5	før skop 30s	15	626	608	18			1	1	8.7	8.5	20	10	5	19	4
							sug nede 30	15	228	230	-2	-398	-378	5	-2	4.2	4.9	20	9	5	15	7
							sug på 30s	39	389	0	389	-237	-608	17	15	14.8	0.5	20	18	10	3	-5
							sug ute 30s	15	625	603	22	-1	-5	1	0	9.9	7.2	20	10	5	19	5
						O	før skop 30s	15	630	613	17			-1	-1	9.4	9.1	20	10	5	21	6
							sug nede 30	15	230	230	0	-400	-383	5	-2	4.2	4.9	20	10	5	15	7
							sug på 30s	39	392	1	391	-238	-612	19	13	15.2	0.4	20	18	7	1	-6
							sug ute 30s	15	627	605	22	-3	-8	0	-1	9.9	7.2	20	10	5	20	6
						P-5	før skop 30s	15	628	610	18			0	-1	9.4	9.1	20	10	5	20	6
							sug nede 30	15	225	226	-1	-403	-384	5	-2	4.1	4.8	20	9	5	15	7
							sug på 30s	37	408	1	407	-220	-609	18	12	15	0.4	20	17	3	2	-9
							sug ute 30s	15	625	607	18	-3	-3	-1	-1	9.8	7.3	20	10	5	21	6
						P-10	før skop 30s	15	627	611	16			0	0	9.4	9.1	20	10	5	20	5
							sug nede 30	15	230	233	-3	-397	-378	5	-2	4	4.8	20	10	5	15	7
							sug på 30s	35	423	1	422	-204	-610	18	12	13.4	0.44	20	16	-1	2	-13
							sug ute 30s	15	626	605	21	-1	-6	1	0	9.8	6.8	20	10	5	19	5
						P-15	før skop 30s	15	630	610	20			-1	-2	9.4	9.1	20	10	5	21	7
							sug nede 30	15	234	234	0	-396	-376	5	-2	4.5	5.2	20	9	5	15	7
							sug på 30s	33	442	0	442	-188	-610	17	11	14.5	0.46	20	15	-6	3	-17
							sug ute 30s	15	623	603	20	-7	-7	0	0	10	6.9	20	10	5	20	5
						P-20	før skop 30s	15	627	610	17			-1	-1	9.4	9.1	20	10	5	21	6
							sug nede 30	15	224	225	-1	-403	-385	5	-2	4.1	4.8	20	10	5	15	7
							sug på 30s	32	457	0	457	-170	-610	18	12	14.5	0.41	20	14	-11	2	-23
							sug ute 30s	15	624	602	22	-3	-8	-1	-1	9.9	6.9	20	10	5	21	6
					1:1.0	F/5	før skop 30s	15	779	755	24			-2	-1	10.8	10.6	20	12	5	22	6
							sug nede 30	15	285	282	3	-494	-473	3	-6	5.1	5.7	20	12	5	17	11
							sug på 30s	27	569	0	569	-210	-755	17	15	13.6	0.6	20	19	10	3	-5
							sug ute 30s	15	781	755	26	2	0	-2	-1	11.8	8.7	20	12	5	22	6
						O	før skop 30s	15	789	766	23			-2	-1	11.8	11.4	20	12	5	22	6
							sug nede 30	15	292	289	3	-497	-477	4	-5	5.5	6.1	20	12	5	16	10
							sug på 30s	27	548	1	547	-241	-765	18	13	14.9	0.6	20	19	7	2	-6
							sug ute 30s	15	782	755	27	-7	-11	-2	-1	11.8	8.9	20	12	5	22	6
						P-5	før skop 30s	15	789	766	23			0	0	11.8	11.4	20	12	5	20	5
							sug nede 30	15	293	289	4	-496	-477	5	-3	5.5	5.3	20	12	5	15	8
							sug på 30s	26	587	0	587	-202	-766	19	12	14.5	0.6	20	18	3	1	-9
							sug ute 30s	15	784	758	26	-5	-8	-1	-1	13.1	9.2	20	12	5	21	6
						P-10	før skop 30s	15	791	771	20			-1	-1	11.8	11.5	20	12	5	21	6
							sug nede 30	15	307	305	2	-484	-466	4	-4	5.6	6.3	20	12	5	16	9
							sug på 30s	24	608	1	607	-183	-770	18	13	13.9	0.8	20	18	0	2	-13
							sug ute 30s	15	782	760	22	-9	-11	-1	-1	11.7	9.2	20	12	5	21	6
						P-15	før skop 30s	15	791	772	19			-1	-1	11.8	11.5	20	12	5	21	6
							sug nede 30	15	298	296	2	-493	-476	4	-5	5.6	6.2	20	12	5	16	10
							sug på 30s	23	624	1	623	-167	-771	18	12	13.7	1	20	17	-6	2	-18
							sug ute 30s	15	783	762	21	-8	-10	-1	-1	12.2	9.4	20	12	5	21	6
						P-20	før skop 30s	15	794	771	23			-1	-1	11.8	11.5	20	12	5	21	6
							sug nede 30	15	293	293	0	-501	-478	4	-5	5	5.6	20	12	5	16	10
							sug på 30s	23	641	1	640	-153	-770	19	12	13.3	0.6	20	16	-11	1	-23
							sug ute 30s	15	787	765	22	-7	-6	-1	-1	12	8.8	20	12	5	21	6
					2:1.0	F/5	før skop 30s	15	803	775	28			-1	-2	11.8	11.5	20	15	5	21	7
							sug nede 30	15	240	259	-19	-563	-516	2	-8	15.3	6.2	20	15	5	18	13
							sug på 30s	18	740	1	739	-63	-774	19	14	8.4	2.3	20	19	9	1	-5
							sug ute 30s	15	808	769	39	5	-6	-1	-2	13.1	6.2	20	15	5	21	7
						O	før skop 30s	15	797	769	28			-1	-2	12	11.5	20	15	5	21	7
							sug nede 30	15	277	268	9	-520	-501	2	-8	5.9	5.1	20	15	5	18	13
							sug på 30s	20	747	1	746	-50	-768	18	12	13.7	0.8	20	19	7	2	-5
							sug ute 30s	15	801	770	31	4	1	-1	-2	12.4	10.1	20	15	5	21	7
						P-5	før skop 30s	15	795	770	25			-1	-2	12	11.6	20	15	5	21	7
							sug nede 30	15	271	257	14	-524	-513	2	-8	5.3	5.5	20	15	5	18	13
							sug på 30s	20	761	1	760	-34	-769	19	12	13.6	0.8	20	19	3	1	-9
							sug ute 30s	15	804	772	32	9	2	-1	-2	12.9	9.6	20	15	5	21	7
						P-10	før skop 30s	15	796	771	25			-1	-2	12	11.6	20	15	5	21	7
							sug nede 30	15	277	268	9	-519	-503	2	-8	5.9	5.1	20	15	5	18	13
							sug på 30s	19	780	1	779	-16	-770	18	12	13.1	0.6	20	18	-1	2	-13
							sug ute 30s	15	801	772	29	5	1	-1	-2	12.4	9.2	20	15	5	21	7
						P-15	før skop 30s	15	796	770	26			-1	-2	12	11.6	20	15	5	21	7
							sug nede 30	15	275	266	9	-521	-504	2	-8	5.3	5.4	20	15	5	18	13
							sug på 30s	19	797	0	797	1	-770	18	12	12.9	0.6	20	17	-6	2	-18
							sug ute 30s	15	802	776	26	6	6	-1	-2	12.5	9.2	20	15	5	21	7
						P-20	før skop 30s	15	797	773	24			-1	-2	12	11.5	20	15	5	21	7
							sug nede 30	15	276	263	13	-521	-510	2	-8	6.3	6.4	20	15	5	18	13
							sug på 30s	18	817	1	816	20	-772	18	11	13.1	0.5	20	17	-11	2	-22
							sug ute 30s	15	800	773	27	3	0	-1	-2	12.2	9.5	20	15	5	21	7
					3:1.0	F/5	før skop 30s	15	678	648	30			-1	-3	11	10.4	20	16	5	21	8
							sug nede 30	15	234	216	18	-444	-432	1	-10	4.2	4.2	20	16	5	19	15
							sug på 30s	18	835	1	834	157	-647	18	14	13.1	0.9	20	19	9	2	-5
							sug ute 30s	15	684	646	38	6	-2	-1	-3	11.5	8.3	20	16	5	21	8
						O	før skop 30s	15	671	645	26			-1	-3	10.1	9.7	20	16	5	21	8
							sug nede 30	15	233	216	17	-438	-429	1	-10	4.9	4	20	16	5	19	15
							sug på 30s	18	840	0	840	169	-645	18	13	13	0.8	20	19	7	2	-6
							sug ute 30s	15	682	648	34	11	3	-1	-3	11.2	8.4	20	16	5	21	8
						P-5	før skop 30s	15	672	643	29			-1	-3	10.1	9.7	20	16	5	21	8
							sug nede 30	15	238	222	16	-434	-421	1	-10	5	4.1	20	16	5	19	15
							sug på 30s	18	857	0	857	185	-643	18	12	13.6	0.7	20	19	4	2	-8
							sug ute 30s	15	682	647	35	10	4	-1	-3	11.5	7.8	20	16	5	21	8
						P-10	før skop 30s	15	671	642	29			-1	-3	10.1	9.7	20	16	5	21	8
							sug nede 30	15	238	221	17	-433	-421	1	-10	5.1	4.2	20	16	5	19	15
							sug på 30s	17	876	0.7	875.3	205	-641.3	18	12	12.8	0.6	20	18	-1	2	-13
							sug ute 30s	15	681	645	36	10	3	-1	-3	11.8	7.8	20	16	5	21	8
						P-15	før skop 30s	15	672	643	29			-1	-3	10.1	9.6	20	16	5	21	8
							sug nede 30	15	230	214	16	-442	-429	1	-10	4.3	4.3	20	16	5	19	15
							sug på 30s	17	890	0	890	218	-643	18	12	12.4	0.6	20	18	-6	2	-18
							sug ute 30s	15	681	648	33	9	5	-1	-3	11.1	7.7	20	16	5	21	8
						P-20	før skop 30s	15	671	642	29			-1	-3	10.1	9.7	20	16	5	21	8
							sug nede 30	15	238	222	16	-433	-420	1	-10	4.3	4.2	20	16	5	19	15
							sug på 30s	17	907	0	907	236	-642	18	12	12.5	0.6	20	17	-11	2	-23
							sug ute 30s	15	677	645	32	6	3	-1	-3	11.1	7.7	20	16	5	21	8
					4:1.0	F/5	før skop 30s	15	575	545	30			-1	-4	9	8.4	20	17	5	21	9
							sug nede 30	15	209	189	20	-366	-356	0	-10	4.5	4.3	20	17	5	20	15
							sug på 30s	17	888	0	888	313	-545	18	13	12.6	0.6	20	19	8	2	-5
							sug ute 30s	15	582	548	34	7	3	-1	-4	10.2	7.3	20	17	5	21	9
						O	før skop 30s	15	575	544	31			-1	-4	8.7	8.2	20	17	5	21	9
							sug nede 30	15	202	182	20	-373	-362	0	-11	3.7	3.6	20	17	5	20	16
							sug på 30s	17	895	1	894	320	-543	18	13	11.6	0.7	20	19	8	2	-5
							sug ute 30s	15	583	548	35	8	4	-1	-4	10.3	7.3	20	17	5	21	9
						P-5	før skop 30s	15	573	543	30			-1	-4	8.6	8.2	20	17	5	21	9
							sug nede 30	15	206	185	21	-367	-358	0	-11	4.1	3.3	20	17	5	20	16
							sug på 30s	17	916	0	916	343	-543	17	10	11.4	0.8	20	19	4	3	-6
							sug ute 30s	15	581	545	36	8	2	-1	-4	11.7	6.5	20	17	5	21	9
						P-10	før skop 30s	15	573	542	31			-1	-4	8.6	8.2	20	17	5	21	9
							sug nede 30	15	203	186	17	-370	-356	0	-11	5.7	4.8	20	17	5	20	16
							sug på 30s	16	933	1	932	360	-541	18	12	12.4	0.6	20	18	-1	2	-13
							sug ute 30s	15	585	547	38	12	5	-1	-4	10.8	6.9	20	17	5	21	9
						P-15	før skop 30s	15	573	543	30			-1	-4	8.6	8.2	20	17	5	21	9
							sug nede 30	15	203	184	19	-370	-359	0	-11	4.3	3.5	20	17	5	20	16
							sug på 30s	16	949	0	949	376	-543	18	11	12.4	0.8	20	18	-6	2	-17
							sug ute 30s	15	583	547	36	10	4	-1	-4	10.4	7.1	20	17	5	21	9
						P-20	før skop 30s	15	570	541	29			-1	-4	8.6	8.2	20	17	5	21	9
							sug nede 30	15	203	183	20	-367	-358	0	-11	4.4	3.5	20	17	5	20	16
							sug på 30s	16	962	1	961	392	-540	18	12	12.2	0.6	20	17	-11	2	-23
							sug ute 30s	15	583	546	37	13	5	-1	-4	10.9	7	20	17	5	21	9
7mm	ETT	VC mode	LFTP	minus 75	1:2.9	F/5	før skop 30s	15	495	506	-11			2	-1	9	8.4	20	8	5	18	6
							sug nede 30	15	494	132	362	-1	-374	45	-11	10.1	7.6	71	44	0	26	11
							sug på 30s	32	499	33	466	4	-473	50	3	16.3	2.4	61	31	7	11	4
							sug ute 30s	15	494	489	5	-1	-17	2	-1	8.6	5.9	21	8	5	19	6
						O	før skop 30s	15	498	490	8			2	0	7.5	7.4	21	8	5	19	5
							sug nede 30	15	496	558	-62	-2	68	48	-6	10.3	8	69	17	5	21	11
							sug på 30s	31	499	32	467	1	-458	49	4	14.6	1.9	61	30	6	12	2
							sug ute 30s	15	495	491	4	-3	1	1	-1	8.6	6	21	8	5	20	6
						P-5	før skop 30s	15	498	490	8			1	0	7.4	7.3	21	8	5	20	5
							sug nede 30	15	483	490	-7	-15	0	49	-5	7.4	7.2	69	17	5	20	10
							sug på 30s	28	501	30	471	3	-460	48	12	13.2	2.6	59	26	2	11	-10
							sug ute 30s	15	497	491	6	-1	1	2	0	8.5	6.1	22	8	5	20	5
						P-10	før skop 30s	15	496	489	7			2	-1	7.4	7.3	22	8	5	20	6
							sug nede 30	15	495	491	4	-1	2	49	-5	7.4	7.2	69	16	5	20	10
							sug på 30s	31	500	29	471	4	-460	48	15	14.3	1.7	59	24	-1	11	-16
							sug ute 30s	15	498	488	10	2	-1	2	-1	8.5	5.8	22	8	5	20	6
						P-15	før skop 30s	15	496	488	8			2	-1	7.4	7.3	22	8	5	20	6
							sug nede 30	15	495	492	3	-1	4	49	-4	7.4	7.2	69	16	5	20	9
							sug på 30s	30	500	28	472	4	-460	47	15	14.6	1.9	58	22	-6	11	-21
							sug ute 30s	15	497	487	10	1	-1	2	-1	8.5	5.8	22	8	5	20	6
						P-20	før skop 30s	15	498	489	9			2	-1	7.4	7.3	22	8	5	20	6
							sug nede 30	15	496	492	4	-2	3	49	-4	7.4	7.3	69	16	5	20	9
							sug på 30s	30	500	27	473	2	-462	46	14	14.8	1.7	57	20	-11	11	-25
							sug ute 30s	15	494	490	4	-4	1	2	-1	8.5	6.1	22	8	5	20	6
					1:2.0	F/5	før skop 30s	15	496	487	9			1	-1	7.4	7.3	20	8	5	19	6
							sug nede 30	15	498	93	405	2	-394	37	-10	9.2	7.3	58	36	1	21	11
							sug på 30s	30	498	17	481	2	-470	32	4	15.9	2	43	27	7	11	3
							sug ute 30s	15	498	490	8	2	3	1	-1	8.5	5.7	20	8	5	19	6
						O	før skop 30s	15	497	487	10			1	-1	7.4	7.3	20	8	5	19	6
							sug nede 30	15	486	479	7	-11	-8	32	-6	7.4	7	53	17	5	21	11
							sug på 30s	31	498	16	482	1	-471	33	7	15.1	1.4	43	26	6	10	-1
							sug ute 30s	15	496	487	9	-1	0	1	-1	8.7	6.3	20	8	5	19	6
						P-5	før skop 30s	15	498	489	9			1	-1	7.4	7.3	20	8	5	19	6
							sug nede 30	15	491	470	21	-7	-19	31	-6	7.4	7	52	17	5	21	11
							sug på 30s	31	500	14	486	2	-475	31	13	14.2	1.1	41	22	3	10	-10
							sug ute 30s	15	496	485	11	-2	-4	1	-1	8.5	5.2	20	8	5	19	6
						P-10	før skop 30s	15	497	488	9			1	-1	7.4	7.3	20	8	5	19	6
							sug nede 30	15	495	474	21	-2	-14	32	-6	7.4	7	53	17	5	21	11
							sug på 30s	29	499	13	486	2	-475	31	15	13.6	1.4	40	20	-1	9	-16
							sug ute 30s	15	495	485	10	-2	-3	1	-1	8.4	5.5	20	8	5	19	6
						P-15	før skop 30s	15	498	488	10			1	-1	7.4	7.3	20	8	5	19	6
							sug nede 30	15	497	482	15	-1	-6	31	-6	7.4	7	52	17	5	21	11
							sug på 30s	29	499	12	487	1	-476	31	15	14.2	1.6	40	18	-6	9	-21
							sug ute 30s	15	494	487	7	-4	-1	1	-1	8.5	6	20	8	5	19	6
						P-20	før skop 30s	15	497	488	9			1	-1	7.4	7.3	20	8	5	19	6
							sug nede 30	15	497	484	13	0	-4	31	-6	7.4	7	52	17	5	21	11
							sug på 30s	29	499	12	487	2	-476	32	15	13.5	1.2	40	16	-11	8	-26
							sug ute 30s	15	496	487	9	-1	-1	1	-1	7.9	5.7	20	8	5	19	6
					1:1.0	F/5	før skop 30s	15	497	485	12			0	-1	7.3	7.3	18	9	5	18	6
							sug nede 30	15	491	438	53	-6	-47	15	-9	7.4	6.4	38	18	5	23	14
							sug på 30s	27	500	0	500	3	-485	18	15	13.6	0.9	3	2	-8	-15	-23
							sug ute 30s	15	497	485	12	0	0	0	-1	8.2	6.1	18	9	5	18	6
						O	før skop 30s	15	497	488	9			0	-1	7.4	7.3	18	9	5	18	6
							sug nede 30	15	495	444	51	-2	-44	16	-9	7.4	6.3	39	19	5	23	14
							sug på 30s	28	500	0	500	3	-488	18	16	12.9	0.8	3	2	-7	-15	-23
							sug ute 30s	15	497	485	12	0	-3	0	-1	9.6	6.3	18	9	5	18	6
						P-5	før skop 30s	15	496	486	10			0	-1	7.4	7.3	18	9	5	18	6
							sug nede 30	15	496	439	57	0	-47	16	-9	7.4	6.3	39	18	5	23	14
							sug på 30s	27	499	0	499	3	-486	22	19	13.2	1.3	7	5	-4	-15	-23
							sug ute 30s	15	497	485	12	1	-1	0	-1	7.9	5.4	18	9	5	18	6
						P-10	før skop 30s	15	496	484	12			0	-1	7.4	7.3	18	9	5	18	6
							sug nede 30	15	494	439	55	-2	-45	16	-9	7.4	6.3	39	18	5	23	14
							sug på 30s	27	501	0	501	5	-484	22	21	13.5	1	7	5	-3	-15	-24
							sug ute 30s	15	497	486	11	1	2	0	-1	11.7	6.4	18	9	5	18	6
						P-15	før skop 30s	15	494	486	8			0	-1	7.4	7.3	18	9	5	18	6
							sug nede 30	15	492	444	48	-2	-42	15	-9	7.4	6.2	38	18	5	23	14
							sug på 30s	27	535	0	535	41	-486	22	17	13.3	1.2	7	5	-6	-15	-23
							sug ute 30s	15	495	487	8	1	1	0	-1	7.9	6	18	9	5	18	6
						P-20	før skop 30s	15	498	488	10			0	-1	7.4	7.3	18	9	5	18	6
							sug nede 30	15	492	438	54	-6	-50	15	-9	7.4	6.3	38	18	5	23	14
							sug på 30s	26	562	0	562	64	-488	19	15	13	1.3	9	6	-11	-10	-26
							sug ute 30s	15	497	487	10	-1	-1	0	-1	10.3	7.6	18	9	5	18	6
					2:1.0	F/5	før skop 30s	15	497	485	12			0	-1	7.3	7.3	17	10	5	17	6
							sug nede 30	15	490	370	120	-7	-115	9	-13	7.4	5.5	37	22	5	28	18
							sug på 30s	17	861	0	861	364	-485	18	16	12.7	0.8	7	6	-3	-11	-19
							sug ute 30s	15	497	486	11	0	1	0	-1	8.7	5.7	17	10	5	17	6
						O	før skop 30s	15	497	486	11			0	-1	7.5	7.3	17	10	5	17	6
							sug nede 30	15	498	375	123	1	-111	8	-14	7.5	5.5	38	22	5	30	19
							sug på 30s	17	870	0	870	373	-486	18	16	10.7	2.2	7	6	-3	-11	-19
							sug ute 30s	15	495	482	13	-2	-4	0	-1	8.7	5.6	17	10	5	17	6
						P-5	før skop 30s	15	498	486	12			0	-1	7.5	7.3	17	10	5	17	6
							sug nede 30	15	498	387	111	0	-99	9	-14	7.5	5.2	39	23	5	30	19
							sug på 30s	17	862	0	862	364	-486	18	16	12.6	0.8	7	6	-3	-11	-19
							sug ute 30s	15	497	484	13	-1	-2	0	-1	7.8	5.7	17	10	5	17	6
						P-10	før skop 30s	15	498	487	11			0	-1	7.5	7.3	17	10	5	17	6
							sug nede 30	15	495	373	122	-3	-114	9	-13	7.4	5.4	39	22	5	30	18
							sug på 30s	17	864	0	864	366	-487	18	15	12.4	1	7	6	-3	-11	-18
							sug ute 30s	15	497	483	14	-1	-4	0	-1	8	5.4	17	10	5	17	6
						P-15	før skop 30s	15	499	488	11			0	-1	7.5	7.3	17	10	5	17	6
							sug nede 30	15	495	383	112	-4	-105	8	-13	7.4	5.2	39	23	5	31	18
							sug på 30s	17	876	0	876	377	-488	18	16	11.6	1.6	7	6	-6	-11	-22
							sug ute 30s	15	497	483	14	-2	-5	0	-1	7.8	5.5	17	10	5	17	6
						P-20	før skop 30s	15	498	487	11			0	-1	7.5	7.3	17	10	5	17	6
							sug nede 30	15	498	389	109	0	-98	8	-13	7.4	5.2	39	23	5	31	18
							sug på 30s	16	899	0	899	401	-487	18	16	11.5	1.7	9	7	-10	-9	-26
							sug ute 30s	15	498	485	13	0	-2	0	-1	11.1	5.3	17	10	5	17	6
					3:1.0	F/5	før skop 30s	15	494	480	14			0	-1	7.4	7.2	17	11	5	17	6
							sug nede 30	15	496	349	147	2	-131	0	-17	7.4	4.6	52	27	5	52	22
							sug på 30s	17	871	0	871	377	-480	18	16	11.1	1.7	7	6	-3	-11	-19
							sug ute 30s	15	495	481	14	1	1	-1	-1	9.1	6.3	16	11	5	17	6
						O	før skop 30s	15	495	481	14			0	-1	7.4	7.2	17	11	5	17	6
							sug nede 30	15	494	333	161	-1	-148	7	-15	7.4	4.8	40	26	5	33	20
							sug på 30s	17	876	0	876	381	-481	18	14	12.6	1.3	7	4	-5	-11	-19
							sug ute 30s	15	494	479	15	-1	-2	0	-1	8.6	5.6	17	11	5	17	6
						P-5	før skop 30s	15	494	481	13			0	-1	7.4	7.2	17	11	5	17	6
							sug nede 30	15	490	348	142	-4	-133	-8	-17	7.4	4.5	44	28	5	52	22
							sug på 30s	17	854	0	854	360	-481	16	14	11.9	1	5	4	-5	-11	-19
							sug ute 30s	15	495	477	18	1	-4	-1	-1	8.6	4.9	16	11	5	17	6
						P-10	før skop 30s	15	494	481	13			0	-1	7.4	7.2	17	11	5	17	6
							sug nede 30	15	494	331	163	0	-150	0	-16	7.4	4.8	40	26	5	40	21
							sug på 30s	17	853	0	853	359	-481	16	14	11.8	1.1	5	4	-5	-11	-19
							sug ute 30s	15	494	479	15	0	-2	-1	-1	8.5	5.9	16	11	5	17	6
						P-15	før skop 30s	15	494	481	13			0	-1	7.4	7.2	17	11	5	17	6
							sug nede 30	15	492	326	166	-2	-155	4	-17	7.4	4.7	48	27	5	44	22
							sug på 30s	16	878	0	878	384	-481	18	16	11.1	1.8	7	6	-7	-11	-23
							sug ute 30s	15	493	477	16	-1	-4	-1	-1	8.5	5.4	16	11	5	17	6
						P-20	før skop 30s	15	495	481	14			0	-1	7.4	7.2	17	11	5	17	6
							sug nede 30	15	495	351	144	0	-130	6	-16	7.4	4.6	44	28	5	38	21
							sug på 30s	16	722	0	722	227	-481	19	16	12.1	1.4	10	7	-10	-9	-26
							sug ute 30s	15	495	479	16	0	-2	-1	-1	8	6.1	16	11	5	17	6
					4:1.0	F/5	før skop 30s	15	496	455	41			-1	-2	7.4	7	17	12	5	18	7
							sug nede 30	15	497	378	119	1	-77	3	-19	7.4	4.3	67	36	5	64	24
							sug på 30s	17	852	0	852	356	-455	17	15	11.4	1.2	5	5	-4	-12	-19
							sug ute 30s	15	493	449	44	-3	-6	-1	-2	8.9	6.4	17	12	5	18	7
						O	før skop 30s	15	497	525	-28			-1	-2	7.5	7.3	17	12	5	18	7
							sug nede 30	15	497	382	115	0	-143	-2	-20	7.4	4.3	68	37	5	70	25
							sug på 30s	17	869	0	869	372	-525	19	17	10.6	1.9	7	6	-3	-12	-20
							sug ute 30s	15	497	436	61	0	-89	-2	-2	8.5	5.8	16	11	5	18	7
						P-5	før skop 30s	15	495	522	-27			-1	-2	7.4	7.2	17	12	5	18	7
							sug nede 30	15	496	249	247	1	-273	1	-16	7.4	5.1	35	25	5	34	21
							sug på 30s	17	874	0	874	379	-522	18	16	11.2	1.2	7	6	-3	-11	-19
							sug ute 30s	15	497	437	60	2	-85	-1	-2	8.2	5.9	17	11	5	18	7
						P-10	før skop 30s	15	497	437	60			-1	-2	7.5	7.1	17	11	5	18	7
							sug nede 30	15	496	374	122	-1	-63	3	-20	7.4	4.3	67	36	5	64	25
							sug på 30s	17	852	0	852	355	-437	17	14	11.2	1.3	5	4	-5	-12	-19
							sug ute 30s	15	495	434	61	-2	-3	-2	-2	8.2	5.9	16	11	5	18	7
						P-15	før skop 30s	15	495	526	-31			-1	-2	7.4	7.2	17	12	5	18	7
							sug nede 30	15	497	382	115	2	-144	5	-19	7.4	4.3	68	36	5	63	24
							sug på 30s	16	880	0	880	385	-526	16	15	11.4	1.2	7	6	-6	-9	-21
							sug ute 30s	15	497	436	61	2	-90	-2	-2	9.1	4.7	16	11	5	18	7
						P-20	før skop 30s	15	497	521	-24			-1	-2	7.5	7.3	17	12	5	18	7
							sug nede 30	15	496	379	117	-1	-142	3	-21	7.4	4.4	74	36	5	71	26
							sug på 30s	16	903	0	903	406	-521	18	15	11.2	2	9	7	-11	-9	-26
							sug ute 30s	15	495	438	57	-2	-83	-1	-2	7.4	7.3	17	12	5	18	7
9mm	ETT	PC mode	LFTP	minus 37	1:2.9	F/5	før skop 30s	15	556	535	21			-1	0	8.3	8	20	8	5	21	5
							sug nede 30	15	424	409	15	-132	-126	1	-1	6.9	6.9	20	8	5	19	6
							sug på 30s	31	524	238	286	-32	-297	2	-1	15.9	7.6	20	12	4	18	5
							sug ute 30s	15	555	535	20	-1	0	-1	0	9	7	20	8	5	21	5
						O	før skop 30s	15	660	541	119			-1	0	8.2	8	20	8	5	21	5
							sug nede 30	15	422	409	13	-238	-132	2	-1	6.6	6.6	20	8	5	18	6
							sug på 30s	30	528	238	290	-132	-303	3	0	15.7	7.5	20	12	4	17	4
							sug ute 30s	15	559	539	20	-101	-2	-1	0	9.3	7.8	20	8	5	21	5
						P-5	før skop 30s	15	561	541	20			-1	0	8.4	8.1	20	8	5	21	5
							sug nede 30	15	420	405	15	-141	-136	1	-1	6.6	6.6	20	8	5	19	6
							sug på 30s	26	544	221	323	-17	-320	3	1	13.9	6.2	20	11	1	17	0
							sug ute 30s	15	560	541	19	-1	0	-1	0	8.8	7.2	20	8	5	21	5
						P-10	før skop 30s	15	560	543	17			-1	0	8.4	8.1	20	8	5	21	5
							sug nede 30	15	423	406	17	-137	-137	2	0	6.7	6.7	20	8	5	18	5
							sug på 30s	24	557	212	345	-3	-331	3	2	13	5.5	20	10	-3	17	-5
							sug ute 30s	15	559	543	16	-1	0	-1	0	8.8	7.4	20	8	5	21	5
						P-15	før skop 30s	15	561	543	18			-1	0	8.4	8.2	20	8	5	21	5
							sug nede 30	15	422	411	11	-139	-132	2	-1	6.6	6.7	20	8	5	18	6
							sug på 30s	22	569	204	365	8	-339	3	2	12.5	4.9	20	8	-8	17	-10
							sug ute 30s	15	560	541	19	-1	-2	-1	0	8.7	7.5	20	8	5	21	5
						P-20	før skop 30s	15	562	544	18			-1	0	8.4	8.1	20	8	5	21	5
							sug nede 30	15	424	411	13	-138	-133	0	-2	6.6	6.7	20	8	5	20	7
							sug på 30s	21	580	195	385	18	-349	2	1	11.4	4.6	20	7	-13	18	-14
							sug ute 30s	15	561	543	18	-1	-1	-1	0	8.7	7.3	20	8	5	21	5
					1:2.0	F/5	før skop 30s	15	657	633	24			0	1	9.2	8.9	20	10	5	20	4
							sug nede 30	15	515	500	15	-142	-133	1	0	8	8.1	20	10	5	19	5
							sug på 30s	26	647	294	353	-10	-339	3	0	16.7	8	20	13	4	17	4
							sug ute 30s	15	662	639	23	5	6	0	1	10.3	9.1	20	10	5	20	4
						O	før skop 30s	15	664	643	21			-1	0	9.9	9.6	20	10	5	21	5
							sug nede 30	15	523	506	17	-141	-137	1	-1	8.1	8.1	20	10	5	19	6
							sug på 30s	26	659	296	363	-5	-347	0	-2	16.8	8	20	13	4	20	6
							sug ute 30s	15	664	643	21	0	0	-2	-2	10.4	8.8	20	10	5	22	7
						P-5	før skop 30s	15	665	645	20			-2	-2	10	9.7	20	10	5	22	7
							sug nede 30	15	517	503	14	-148	-142	2	1	8.1	8.1	20	10	5	18	4
							sug på 30s	21	673	273	400	8	-372	3	2	14.1	6.5	20	11	1	17	-1
							sug ute 30s	15	664	644	20	-1	-1	-1	0	10.1	8.7	20	10	5	21	5
						P-10	før skop 30s	15	666	646	20			-1	0	10	9.7	20	10	5	21	5
							sug nede 30	15	525	511	14	-141	-135	1	0	8.4	8.2	20	10	5	19	5
							sug på 30s	20	697	271	426	31	-375	3	2	13.5	5.9	20	10	-3	17	-5
							sug ute 30s	15	665	644	21	-1	-2	0	0	10.3	8.8	20	10	5	20	5
						P-15	før skop 30s	15	667	648	19			-1	-1	10	9.7	20	10	5	21	6
							sug nede 30	15	521	508	13	-146	-140	1	-1	8.1	8.2	20	10	5	19	6
							sug på 30s	19	706	258	448	39	-390	2	2	12.5	5.3	20	9	-8	18	-10
							sug ute 30s	15	665	644	21	-2	-4	-1	-1	10.2	8.7	20	10	5	21	6
						P-20	før skop 30s	15	668	649	19			-1	-1	10	9.7	20	10	5	21	6
							sug nede 30	15	522	509	13	-146	-140	1	0	8.7	8.7	20	10	5	19	5
							sug på 30s	18	713	245	468	45	-404	2	3	12.5	5	20	8	-13	18	-16
							sug ute 30s	15	666	644	22	-2	-5	-1	0	10.1	8.3	20	10	5	21	5
					1:1.0	F/5	før skop 30s	15	805	781	24			-1	-1	12.2	11.1	20	12	5	21	6
							sug nede 30	15	694	672	22	-111	-109	0	-1	10.9	10.4	20	12	5	20	6
							sug på 30s	18	892	396	496	87	-385	2	-1	15.1	7.8	20	14	4	18	5
							sug ute 30s	15	800	776	24	-5	-5	-1	-1	12.1	10.9	20	12	5	21	6
						O	før skop 30s	15	808	784	24			-1	-1	12.2	11.3	20	12	5	21	6
							sug nede 30	15	692	678	14	-116	-106	0	0	10.7	10.6	20	12	5	20	5
							sug på 30s	18	899	384	515	91	-400	2	0	15.5	7.8	20	14	4	18	4
							sug ute 30s	15	812	787	25	4	3	-1	-1	12.2	11	20	12	5	21	6
						P-5	før skop 30s	15	816	793	23			-1	-1	12.2	11.9	20	12	5	21	6
							sug nede 30	15	695	678	17	-121	-115	0	-1	10.9	10.6	20	12	5	20	6
							sug på 30s	16	932	364	568	116	-429	2	1	14.2	6	20	12	1	18	0
							sug ute 30s	15	815	790	25	-1	-3	-1	-1	12.3	10.7	20	12	5	21	6
						P-10	før skop 30s	15	818	795	23			-1	-1	12.3	11.9	20	12	5	21	6
							sug nede 30	15	699	683	16	-119	-112	0	-1	10.7	10.7	20	12	5	20	6
							sug på 30s	15	950	355	595	132	-440	2	1	13.7	6	20	11	-3	18	-4
							sug ute 30s	15	817	792	25	-1	-3	-1	-1	12.3	10.5	20	12	5	21	6
						P-15	før skop 30s	15	820	797	23			-1	-1	12.3	11.9	20	12	5	21	6
							sug nede 30	15	698	684	14	-122	-113	0	-1	10.7	10.7	20	12	5	20	6
							sug på 30s	15	948	355	593	128	-442	2	1	13.6	6.1	20	11	-3	18	-4
							sug ute 30s	15	818	795	23	-2	-2	-1	-1	12.3	10.6	20	12	5	21	6
						P-20	før skop 30s	15	824	799	25			-1	-1	12.3	12	20	12	5	21	6
							sug nede 30	15	702	686	16	-122	-113	0	-1	10.8	10.8	20	12	5	20	6
							sug på 30s	15	952	357	595	128	-442	2	1	13.3	6.6	20	11	-2	18	-3
							sug ute 30s	15	818	797	21	-6	-2	-1	-1	12.3	10.6	20	12	5	21	6
					2:1.0	F/5	før skop 30s	15	847	823	24			-1	-1	12.4	12.2	20	15	5	21	6
							sug nede 30	15	677	662	15	-170	-161	-1	-4	10.7	10.5	20	15	5	21	9
							sug på 30s	15	1093	458	635	246	-365	1	0	15.4	7.3	20	14	5	19	5
							sug ute 30s	15	850	825	25	3	2	-1	-1	12.8	11.3	20	15	5	21	6
						O	før skop 30s	15	852	828	24			-1	-1	12.8	12.4	20	15	5	21	6
							sug nede 30	15	681	661	20	-171	-167	0	-3	10.9	10.7	20	15	5	20	8
							sug på 30s	15	1097	464	633	245	-364	2	0	14.9	7.5	20	15	5	18	5
							sug ute 30s	15	854	828	26	2	0	-1	-1	12.8	11.4	20	15	5	21	6
						P-5	før skop 30s	15	853	829	24			-1	-1	12.8	12.4	20	15	5	21	6
							sug nede 30	15	678	659	19	-175	-170	-1	-4	10.7	10.5	20	15	5	21	9
							sug på 30s	15	1097	466	631	244	-363	1	0	15.5	7.3	20	14	5	19	5
							sug ute 30s	15	853	829	24	0	0	-1	-1	12.8	11.4	20	15	5	21	6
						P-10	før skop 30s	15	852	827	25			-1	-1	12.8	12.4	20	15	5	21	6
							sug nede 30	15	678	661	17	-174	-166	0	-3	10.6	10.4	20	15	5	20	8
							sug på 30s	15	1099	467	632	247	-360	1	-1	15.5	7.3	20	15	5	19	6
							sug ute 30s	15	851	827	24	-1	0	-1	-1	13.9	10.6	20	15	5	21	6
						P-15	før skop 30s	15	847	824	23			-1	-1	12.7	12.4	20	15	5	21	6
							sug nede 30	15	676	663	13	-171	-161	-1	-3	10.6	10.4	20	15	5	21	8
							sug på 30s	15	1105	475	630	258	-349	1	-1	15.4	7.6	20	15	5	19	6
							sug ute 30s	15	846	826	20	-1	2	-1	-1	12.9	11.3	20	15	5	21	6
						P-20	før skop 30s	15	847	823	24			-1	-1	12.7	12.4	20	15	5	21	6
							sug nede 30	15	672	662	10	-175	-161	-1	-3	10.6	10.4	20	15	5	21	8
							sug på 30s	15	1101	471	630	254	-352	1	-1	15.4	7.5	20	15	5	19	6
							sug ute 30s	15	847	824	23	0	1	-1	-1	13	11.3	20	15	5	21	6
					3:1.0	F/5	før skop 30s	15	730	708	22			-1	-1	11.8	11.3	20	16	5	21	6
							sug nede 30	15	556	539	17	-174	-169	-1	-4	8.9	8.7	20	16	5	21	9
							sug på 30s	15	1064	428	636	334	-280	1	-2	14.7	6.6	20	16	5	19	7
							sug ute 30s	15	723	701	22	-7	-7	-1	-1	11.1	9.7	20	16	5	21	6
						O	før skop 30s	15	725	700	25			-1	-1	10.9	10.5	20	16	5	21	6
							sug nede 30	15	552	534	18	-173	-166	-1	-4	8.7	8.4	20	16	5	21	9
							sug på 30s	15	1063	423	640	338	-277	1	-2	14.7	6.6	20	16	5	19	7
							sug ute 30s	15	722	698	24	-3	-2	-1	-1	11.1	9.6	20	16	5	21	6
						P-5	før skop 30s	15	722	700	22			-1	-1	10.8	10.5	20	16	5	21	6
							sug nede 30	15	560	535	25	-162	-165	-1	-4	8.8	8.5	20	16	5	21	9
							sug på 30s	15	1066	428	638	344	-272	1	-2	14.7	6.6	20	16	5	19	7
							sug ute 30s	15	719	694	25	-3	-6	-1	-1	11	9.6	20	16	5	21	6
						P-10	før skop 30s	15	720	696	24			-1	-1	10.8	10.5	20	16	5	21	6
							sug nede 30	15	555	534	21	-165	-162	-1	-4	8.8	8.5	20	16	5	21	9
							sug på 30s	15	1065	427	638	345	-269	1	-2	14.7	6.6	20	16	5	19	7
							sug ute 30s	15	720	694	26	0	-2	-1	-1	11	9.6	20	16	5	21	6
						P-15	før skop 30s	15	720	694	26			-1	-1	10.8	10.4	20	16	5	21	6
							sug nede 30	15	554	532	22	-166	-162	-1	-4	8.7	8.4	20	16	5	21	9
							sug på 30s	15	1062	426	636	342	-268	1	-2	14.7	6.6	20	16	5	19	7
							sug ute 30s	15	718	692	26	-2	-2	-1	-1	11	9.6	20	16	5	21	6
						P-20	før skop 30s	15	716	693	23			-1	-1	10.8	10.4	20	16	5	21	6
							sug nede 30	15	554	531	23	-162	-162	-1	-4	8.7	8.4	20	16	5	21	9
							sug på 30s	15	1060	424	636	344	-269	1	-2	14.7	6.5	20	16	5	19	7
							sug ute 30s	15	719	692	27	3	-1	-1	-1	10.9	9.6	20	16	5	21	6
					4:1.0	F/5	før skop 30s	15	619	597	22			-1	-2	10	9.5	20	17	5	21	7
							sug nede 30	15	473	450	23	-146	-147	-1	-5	7.4	7.1	20	17	5	21	10
							sug på 30s	15	1014	370	644	395	-227	1	-3	14	5.7	20	17	5	19	8
							sug ute 30s	15	618	593	25	-1	-4	-1	-2	9.4	8.2	20	17	5	21	7
						O	før skop 30s	15	613	590	23			-1	-2	9.2	8.9	20	17	5	21	7
							sug nede 30	15	469	451	18	-144	-139	-1	-5	7.4	7.1	20	17	5	21	10
							sug på 30s	15	1009	366	643	396	-224	1	-3	14	5.6	20	17	5	19	8
							sug ute 30s	15	617	590	27	4	0	-1	-2	10.1	8.2	20	17	5	21	7
						P-5	før skop 30s	15	614	589	25			-1	-2	9.2	8.8	20	17	5	21	7
							sug nede 30	15	470	449	21	-144	-140	-1	-5	7.7	7.1	20	17	5	21	10
							sug på 30s	15	1008	368	640	394	-221	1	-3	13.9	5.6	20	17	5	19	8
							sug ute 30s	15	614	587	27	0	-2	-1	-2	9.5	8.2	20	17	5	21	7
						P-10	før skop 30s	15	614	587	27			-1	-2	9.2	8.8	20	17	5	21	7
							sug nede 30	15	469	447	22	-145	-140	-1	-5	7.6	7.1	20	17	5	21	10
							sug på 30s	15	1016	373	643	402	-214	1	-3	13.9	5.7	20	17	5	19	8
							sug ute 30s	15	614	586	28	0	-1	-1	-2	10.1	8.2	20	17	5	21	7
						P-15	før skop 30s	15	617	588	29			-1	-2	9.2	8.8	20	17	5	21	7
							sug nede 30	15	462	442	20	-155	-146	-1	-5	7.6	7	20	17	5	21	10
							sug på 30s	15	1012	370	642	395	-218	1	-3	13.9	5.6	20	17	5	19	8
							sug ute 30s	15	611	584	27	-6	-4	-1	-2	10.8	8.2	20	17	5	21	7
						P-20	før skop 30s	15	614	588	26			-1	-2	9.2	8.8	20	17	5	21	7
							sug nede 30	15	466	444	22	-148	-144	-1	-5	7.6	7	20	17	5	21	10
							sug på 30s	15	1015	371	644	401	-217	1	-3	14	5.6	20	17	5	19	8
							sug ute 30s	15	610	582	28	-4	-6	-1	-2	10.1	8.2	20	17	5	21	7
9mm	ETT	VC mode	LFTP	minus 37	1:2.9	F/5	før skop 30s	15	504	515	-11			0	0	9.3	8.8	20	8	5	20	5
							sug nede 30	15	511	505	6	7	-10	4	0	7.6	7.6	24	9	5	20	5
							sug på 30s	30	506	206	300	2	-309	6	0	15.1	6.7	21	11	4	15	4
							sug ute 30s	15	506	497	9	2	-18	0	0	9.6	6.9	20	8	5	20	5
						O	før skop 30s	15	507	498	9			0	0	7.6	7.5	20	8	5	20	5
							sug nede 30	15	505	501	4	-2	3	5	0	7.6	7.5	25	9	5	20	5
							sug på 30s	30	511	210	301	4	-288	7	0	15.2	6.8	22	11	4	15	4
							sug ute 30s	15	506	498	8	-1	0	0	0	8.6	6.8	20	8	5	20	5
						P-5	før skop 30s	15	507	498	9			1	0	7.6	7.4	21	8	5	20	5
							sug nede 30	15	509	502	7	2	4	6	0	7.6	7.5	26	9	5	20	5
							sug på 30s	24	513	179	334	6	-319	6	2	12.4	5.4	22	9	1	16	-1
							sug ute 30s	15	506	499	7	-1	1	1	0	8	6.8	21	8	5	20	5
						P-10	før skop 30s	15	504	497	7			1	0	7.6	7.5	21	8	5	20	5
							sug nede 30	15	507	504	3	3	7	6	0	7.6	7.5	26	9	5	20	5
							sug på 30s	22	521	164	357	17	-333	6	3	11.2	4.4	22	8	-3	16	-6
							sug ute 30s	15	505	494	11	1	-3	1	0	8	6.8	21	8	5	20	5
						P-15	før skop 30s	15	506	497	9			1	0	7.6	7.5	21	8	5	20	5
							sug nede 30	15	511	500	11	5	3	6	0	7.6	7.5	26	9	5	20	5
							sug på 30s	21	542	160	382	36	-337	7	4	11.3	4	23	7	-8	16	-12
							sug ute 30s	15	505	496	9	-1	-1	1	0	8	6.7	21	8	5	20	5
						P-20	før skop 30s	15	506	497	9			1	0	7.6	7.5	21	8	5	20	5
							sug nede 30	15	512	499	13	6	2	6	0	7.6	7.5	26	9	5	20	5
							sug på 30s	20	548	154	394	42	-343	7	3	10.7	3.9	23	5	-13	16	-16
							sug ute 30s	15	505	496	9	-1	-1	1	0	7.9	6.8	21	8	5	20	5
					1:2.0	F/5	før skop 30s	15	505	493	12			0	0	7.5	7.4	19	8	5	19	5
							sug nede 30	15	506	495	11	1	2	4	0	7.6	7.4	23	9	5	19	5
							sug på 30s	27	507	185	322	2	-308	4	0	13.6	5.7	19	11	4	15	4
							sug ute 30s	15	504	493	11	-1	0	0	0	8.1	7	19	8	5	19	5
						O	før skop 30s	15	502	492	10			0	0	7.6	7.4	19	8	5	19	5
							sug nede 30	15	505	499	6	3	7	4	0	7.6	7.4	23	9	5	19	5
							sug på 30s	28	505	181	324	3	-311	4	0	14	5.6	19	11	4	15	4
							sug ute 30s	15	504	493	11	2	1	0	0	8	7	19	8	5	19	5
						P-5	før skop 30s	15	503	491	12			0	0	7.6	7.4	19	8	5	19	5
							sug nede 30	15	504	496	8	1	5	4	0	7.6	7.4	23	9	5	19	5
							sug på 30s	24	515	152	363	12	-339	3	2	12.2	4.3	18	9	1	15	-1
							sug ute 30s	15	504	491	13	1	0	0	0	8	6.7	19	8	5	19	5
						P-10	før skop 30s	15	503	492	11			1	0	7.6	7.4	20	8	5	19	5
							sug nede 30	15	508	494	14	5	2	4	0	7.6	7.4	23	9	5	19	5
							sug på 30s	21	528	145	383	25	-347	4	2	11.1	3.8	19	8	-4	15	-6
							sug ute 30s	15	503	491	12	0	-1	1	0	7.9	6.1	20	8	5	19	5
						P-15	før skop 30s	15	506	492	14			1	0	7.6	7.4	20	8	5	19	5
							sug nede 30	15	503	497	6	-3	5	4	0	7.6	7.4	23	9	5	19	5
							sug på 30s	20	536	130	406	30	-362	3	2	10.5	3.9	19	6	-8	16	-10
							sug ute 30s	15	504	492	12	-2	0	1	0	7.9	6.7	20	8	5	19	5
						P-20	før skop 30s	15	504	491	13			1	0	7.6	7.4	20	8	5	19	5
							sug nede 30	15	505	496	9	1	5	4	0	7.6	7.4	23	9	5	19	5
							sug på 30s	19	544	125	419	40	-366	4	3	10.2	3.3	19	5	-14	15	-17
							sug ute 30s	15	504	491	13	0	0	1	0	7.9	6.7	20	8	5	19	5
					1:1.0	F/5	før skop 30s	15	501	487	14			0	0	7.4	7.3	18	9	5	18	5
							sug nede 30	15	501	489	12	0	2	2	0	7.5	7.3	20	10	5	18	5
							sug på 30s	22	503	108	395	2	-379	1	0	10.8	3.3	14	10	4	13	4
							sug ute 30s	15	500	485	15	-1	-2	0	0	7.9	6.3	18	9	5	18	5
						O	før skop 30s	15	501	488	13			0	0	7.5	7.3	18	9	5	18	5
							sug nede 30	15	504	491	13	3	3	2	0	7.5	7.4	20	10	5	18	5
							sug på 30s	22	504	104	400	3	-384	1	0	10.7	3.2	14	10	4	13	4
							sug ute 30s	15	501	487	14	0	-1	0	0	7.9	6.4	18	9	5	18	5
						P-5	før skop 30s	15	502	489	13			0	0	7.5	7.3	18	9	5	18	5
							sug nede 30	15	505	490	15	3	1	2	0	7.5	7.4	20	10	5	18	5
							sug på 30s	20	514	84	430	12	-405	1	2	10.2	2.5	14	8	1	13	-1
							sug ute 30s	15	501	486	15	-1	-3	0	0	7.8	6.6	18	9	5	18	5
						P-10	før skop 30s	15	501	489	12			0	0	7.5	7.3	18	9	5	18	5
							sug nede 30	15	503	492	11	2	3	2	0	7.5	7.3	20	10	5	18	5
							sug på 30s	19	523	74	449	22	-415	1	4	9.6	2.1	14	7	-3	13	-7
							sug ute 30s	15	501	486	15	0	-3	0	0	7.8	6.5	18	9	5	18	5
						P-15	før skop 30s	15	502	489	13			0	0	7.5	7.3	18	9	5	18	5
							sug nede 30	15	504	490	14	2	1	2	0	7.5	7.4	20	10	5	18	5
							sug på 30s	17	533	66	467	31	-423	1	4	9	2.4	14	6	-8	13	-12
							sug ute 30s	15	504	488	16	2	-1	0	0	7.7	6.1	18	9	5	18	5
						P-20	før skop 30s	15	500	486	14			0	0	7.5	7.3	18	9	5	18	5
							sug nede 30	15	503	494	9	3	8	2	0	7.5	7.4	20	10	5	18	5
							sug på 30s	17	540	57	483	40	-429	2	4	8.9	1.9	15	5	-13	13	-17
							sug ute 30s	15	502	487	15	2	1	0	0	7.7	6	18	9	5	18	5
					2:1.0	F/5	før skop 30s	15	502	487	15			-1	0	7.4	7.3	17	10	5	18	5
							sug nede 30	15	501	489	12	-1	2	1	0	7.5	7.3	19	11	5	18	5
							sug på 30s	19	503	40	463	1	-447	1	0	9.4	1.6	11	8	4	10	4
							sug ute 30s	15	500	486	14	-2	-1	-1	0	7.7	6.5	17	10	5	18	5
						O	før skop 30s	15	500	486	14			-1	0	7.5	7.3	17	10	5	18	5
							sug nede 30	15	502	489	13	2	3	1	0	7.5	7.3	19	11	5	18	5
							sug på 30s	19	503	35	468	3	-451	1	1	9.6	1.8	11	8	4	10	3
							sug ute 30s	15	500	486	14	0	0	-1	0	7.7	6.3	17	10	5	18	5
						P-5	før skop 30s	15	500	484	16			-1	0	7.5	7.3	17	10	5	18	5
							sug nede 30	15	501	488	13	1	4	1	0	7.5	7.3	19	11	5	18	5
							sug på 30s	18	512	27	485	12	-457	1	2	9	1.5	11	7	1	10	-1
							sug ute 30s	15	500	484	16	0	0	-1	0	7.9	6.2	17	10	5	18	5
						P-10	før skop 30s	15	502	486	16			-1	0	7.5	7.3	17	10	5	18	5
							sug nede 30	15	502	488	14	0	2	1	0	7.5	7.3	19	11	5	18	5
							sug på 30s	17	523	6	517	21	-480	2	5	8.6	0.9	11	7	-3	9	-8
							sug ute 30s	15	501	483	18	-1	-3	-1	0	7.6	5.4	17	11	5	18	5
						P-15	før skop 30s	15	500	487	13			-1	0	7.5	7.3	17	10	5	18	5
							sug nede 30	15	501	487	14	1	0	0	0	7.5	7.3	19	11	5	19	5
							sug på 30s	16	530	0	530	30	-487	1	4	8.3	0.9	11	6	-8	10	-12
							sug ute 30s	15	501	483	18	1	-4	0	0	7.6	5.6	18	11	5	18	5
						P-20	før skop 30s	15	500	485	15			-1	0	7.5	7.3	17	10	5	18	5
							sug nede 30	15	501	488	13	1	3	0	0	7.5	7.3	19	11	5	19	5
							sug på 30s	15	537	0	537	37	-485	0	3	8.2	1.2	11	5	-14	11	-17
							sug ute 30s	15	500	483	17	0	-2	0	0	7.5	6.3	18	11	5	18	5
					3:1.0	F/5	før skop 30s	15	500	483	17			0	0	7.4	7.3	17	11	5	17	5
							sug nede 30	15	504	482	22	4	-1	1	-3	7.5	7	20	13	5	19	8
							sug på 30s	18	502	1	501	2	-482	1	1	8.9	1.3	9	7	5	8	4
							sug ute 30s	15	501	486	15	1	3	0	0	7.9	6	17	11	5	17	5
						O	før skop 30s	15	499	484	15			0	0	7.5	7.3	17	11	5	17	5
							sug nede 30	15	504	479	25	5	-5	1	-4	7.5	7	20	13	5	19	9
							sug på 30s	18	502	0	502	3	-484	1	1	8.7	0.9	9	7	5	8	4
							sug ute 30s	15	502	486	16	3	2	0	-1	7.7	5.8	17	11	4	17	5
						P-5	før skop 30s	15	499	485	14			0	-1	7.5	7.3	17	11	4	17	5
							sug nede 30	15	504	477	27	5	-8	0	-3	7.5	7	19	13	5	19	8
							sug på 30s	16	511	0	511	12	-485	1	2	8.3	1.2	9	6	1	8	-1
							sug ute 30s	15	499	483	16	0	-2	0	0	7.6	5.9	17	11	5	17	5
						P-10	før skop 30s	15	500	485	15			0	0	7.5	7.3	17	11	5	17	5
							sug nede 30	15	504	487	17	4	2	1	-3	7.5	7	20	13	5	19	8
							sug på 30s	16	522	0	522	22	-485	1	4	8.3	1.1	9	6	-3	8	-7
							sug ute 30s	15	501	487	14	1	2	0	-1	7.6	6.3	17	11	4	17	5
						P-15	før skop 30s	15	501	486	15			0	0	7.5	7.3	17	11	5	17	5
							sug nede 30	15	505	480	25	4	-6	1	-3	7.5	7	20	13	5	19	8
							sug på 30s	15	528	0	528	27	-486	1	4	8.1	1.5	9	5	-8	8	-12
							sug ute 30s	15	501	485	16	0	-1	0	0	7.5	6.2	17	11	5	17	5
						P-20	før skop 30s	15	500	485	15			0	0	7.5	7.3	17	11	5	17	5
							sug nede 30	15	505	483	22	5	-2	0	-3	7.6	7	19	13	5	19	8
							sug på 30s	15	539	0	539	39	-485	1	4	8	1.7	9	4	-13	8	-17
							sug ute 30s	15	501	484	17	1	-1	0	-1	7.5	6.2	17	11	4	17	5
					4:1.0	F/5	før skop 30s	15	504	482	22			0	-1	7.5	7.2	18	12	5	18	6
							sug nede 30	15	521	468	53	17	-14	1	-5	7.6	6.6	22	15	5	21	10
							sug på 30s	17	501	0	501	-3	-482	1	0	8.6	0.9	8	7	5	7	5
							sug ute 30s	15	503	485	18	-1	3	-1	-1	7.9	6.1	17	12	5	18	6
						O	før skop 30s	15	505	488	17			-1	-1	7.5	7.3	17	12	5	18	6
							sug nede 30	15	521	461	60	16	-27	1	-5	7.6	6.6	22	16	5	21	10
							sug på 30s	17	503	0	503	-2	-488	1	1	8.5	1.1	8	7	5	7	4
							sug ute 30s	15	502	480	22	-3	-8	-1	-1	7.9	5.3	17	12	5	18	6
						P-5	før skop 30s	15	504	486	18			-1	-1	7.5	7.3	17	12	5	18	6
							sug nede 30	15	505	459	46	1	-27	1	-5	7.6	6.6	22	15	5	21	10
							sug på 30s	16	514	0	514	10	-486	0	2	8.2	2.1	7	6	1	7	-1
							sug ute 30s	15	503	483	20	-1	-3	-1	-1	7.6	6.3	17	12	5	18	6
						P-10	før skop 30s	15	506	487	19			-1	-1	7.6	7.3	17	12	5	18	6
							sug nede 30	15	528	484	44	22	-3	1	-5	7.7	6.6	22	16	5	21	10
							sug på 30s	15	521	0	521	15	-487	1	3	8.1	1.8	8	5	-3	7	-6
							sug ute 30s	15	502	483	19	-4	-4	-1	-1	7.6	6.1	17	12	5	18	6
						P-15	før skop 30s	15	505	486	19			-1	-1	7.5	7.3	17	12	5	18	6
							sug nede 30	15	522	468	54	17	-18	1	-5	7.6	6.6	22	15	5	21	10
							sug på 30s	15	530	0	530	25	-486	1	4	8	1.9	8	4	-8	7	-12
							sug ute 30s	15	503	484	19	-2	-2	-1	-1	7.6	6	17	12	5	18	6
						P-20	før skop 30s	15	503	485	18			-1	-1	7.5	7.3	17	12	5	18	6
							sug nede 30	15	527	466	61	24	-19	1	-5	7.6	6.6	22	15	5	21	10
							sug på 30s	15	535	0	535	32	-485	1	3	7.9	2.1	8	4	-11	7	-14
							sug ute 30s	15	504	485	19	1	0	-1	-1	7.5	6.1	17	12	5	18	6
8mm	ETT	PC mode	LFTP	minus 37	1:2.9	F/5	før skop 30s	15	561	545	16			0	0	8.4	8.2	20	8	5	20	5
							sug nede 30	15	342	329	13	-219	-216	3	0	6	6.2	20	8	5	17	5
							sug på 30s	32	413	140	273	-148	-405	6	1	13.2	4.9	20	13	5	14	4
							sug ute 30s	15	558	544	14	-3	-1	0	0	11.3	6	20	8	5	20	5
						O	før skop 30s	15	560	547	13			0	0	8.4	8.2	20	8	5	20	5
							sug nede 30	15	341	329	12	-219	-218	3	0	6.4	6.6	20	8	5	17	5
							sug på 30s	31	416	141	275	-144	-406	6	0	12.9	5	20	13	4	14	4
							sug ute 30s	15	560	547	13	0	0	0	0	9	7	20	9	5	20	5
						P-5	før skop 30s	15	559	547	12			0	0	8.4	8.2	20	8	5	20	5
							sug nede 30	15	343	330	13	-216	-217	3	0	5.6	5.8	20	8	5	17	5
							sug på 30s	28	439	136	303	-120	-411	6	1	12.2	4.1	20	11	1	14	0
							sug ute 30s	15	559	545	14	0	-2	0	0	8.6	7.2	20	8	5	20	5
						P-10	før skop 30s	15	560	548	12			0	0	8.4	8.2	20	8	5	20	5
							sug nede 30	15	343	328	15	-217	-220	3	0	5.5	5.8	20	8	5	17	5
							sug på 30s	25	463	133	330	-97	-415	6	3	11.6	3.7	20	10	-3	14	-6
							sug ute 30s	15	558	542	16	-2	-6	0	0	8.6	6.9	20	8	5	20	5
						P-15	før skop 30s	15	560	547	13			0	0	8.4	8.2	20	8	5	20	5
							sug nede 30	15	341	328	13	-219	-219	3	-1	5.6	5.4	20	8	4	17	5
							sug på 30s	23	479	133	346	-81	-414	6	3	11	3.5	20	9	-8	14	-11
							sug ute 30s	15	558	547	11	-2	0	0	0	8.6	7.2	20	8	5	20	5
						P-20	før skop 30s	15	561	548	13			0	0	8.5	8.2	20	8	5	20	5
							sug nede 30	15	342	327	15	-219	-221	3	0	5.5	5.8	20	8	5	17	5
							sug på 30s	21	489	129	360	-72	-419	6	3	10.2	3.4	20	7	-13	14	-16
							sug ute 30s	15	559	544	15	-2	-4	0	0	8.5	7.2	20	8	5	20	5
					1:2.0	F/5	før skop 30s	15	657	639	18			0	0	9.3	9.2	20	10	5	20	5
							sug nede 30	15	417	405	12	-240	-234	3	-1	6.6	6.8	20	10	5	17	6
							sug på 30s	28	513	177	336	-144	-462	5	0	14.2	5.2	20	13	4	15	4
							sug ute 30s	15	659	641	18	2	2	0	0	10.1	8.4	20	10	5	20	5
						O	før skop 30s	15	662	645	17			0	0	9.9	9.6	20	10	5	20	5
							sug nede 30	15	418	409	9	-244	-236	3	-1	6.8	7.1	20	10	5	17	6
							sug på 30s	26	516	175	341	-146	-470	5	0	13.6	5.1	20	13	4	15	4
							sug ute 30s	15	662	643	19	0	-2	0	0	10.2	8.8	20	10	5	20	5
						P-5	før skop 30s	15	665	649	16			0	0	10	9.7	20	10	5	20	5
							sug nede 30	15	422	400	22	-243	-249	3	-2	6.8	6.6	20	9	4	17	6
							sug på 30s	23	543	171	372	-122	-478	5	1	12.4	4.4	20	12	1	15	0
							sug ute 30s	15	662	638	24	-3	-11	0	0	10.1	8.6	20	10	5	20	5
						P-10	før skop 30s	15	666	647	19			0	0	9.9	9.7	20	10	5	20	5
							sug nede 30	15	423	410	13	-243	-237	3	-1	7.3	7.5	20	10	5	17	6
							sug på 30s	21	565	168	397	-101	-479	5	3	11.8	4	20	11	-3	15	-6
							sug ute 30s	15	663	644	19	-3	-3	0	0	10.6	8.5	20	10	5	20	5
						P-15	før skop 30s	15	666	651	15			0	0	19	9.7	20	10	5	20	5
							sug nede 30	15	420	407	13	-246	-244	3	-1	6.8	7.1	20	10	5	17	6
							sug på 30s	20	582	166	416	-84	-485	5	3	11.1	4	20	10	-8	15	-11
							sug ute 30s	15	664	643	21	-2	-8	0	0	9.9	8.5	20	10	5	20	5
						P-20	før skop 30s	15	668	649	19			0	0	10	9.7	20	10	5	20	5
							sug nede 30	15	421	410	11	-247	-239	3	-1	6.9	6.7	20	10	5	17	6
							sug på 30s	19	595	163	432	-73	-486	5	3	10.8	3.6	20	8	-13	15	-16
							sug ute 30s	15	662	645	17	-6	-4	0	0	10	8.6	20	10	5	20	5
					1:1.0	F/5	før skop 30s	15	796	777	19			-1	-1	10.9	10.8	20	12	5	21	6
							sug nede 30	15	568	556	12	-228	-221	2	-1	9	8.8	20	12	5	18	6
							sug på 30s	19	722	241	481	-74	-536	4	0	13.6	5.2	20	14	4	16	4
							sug ute 30s	15	810	792	18	14	15	-1	-1	12.1	10.7	20	12	5	21	6
						O	før skop 30s	15	820	800	20			-1	-1	12.2	11.9	20	12	5	21	6
							sug nede 30	15	571	558	13	-249	-242	2	-1	9.1	8.9	20	12	5	18	6
							sug på 30s	19	728	241	487	-92	-559	4	0	13.4	5.2	20	14	4	16	4
							sug ute 30s	15	818	798	20	-2	-2	-1	-1	12.3	11	20	12	5	21	6
						P-5	før skop 30s	15	825	805	20			-1	-1	12.3	12	20	12	5	21	6
							sug nede 30	15	572	560	12	-253	-245	1	-2	9.3	9.1	20	12	5	19	7
							sug på 30s	16	758	227	531	-67	-578	4	1	11.7	4.6	20	13	1	16	0
							sug ute 30s	15	821	796	25	-4	-9	-1	-1	12.2	10.1	20	12	5	21	6
						P-10	før skop 30s	15	828	806	22			-1	-1	12.4	12	20	12	5	21	6
							sug nede 30	15	574	562	12	-254	-244	2	-2	9.1	9.3	20	12	5	18	7
							sug på 30s	16	784	222	562	-44	-584	4	2	12.1	4.2	20	12	-4	16	-6
							sug ute 30s	15	824	798	26	-4	-8	-1	-1	12.1	9.8	20	12	5	21	6
						P-15	før skop 30s	15	832	810	22			-1	-1	12.4	12.1	20	12	5	21	6
							sug nede 30	15	575	563	12	-257	-247	2	-1	9.2	9	20	12	5	18	6
							sug på 30s	15	800	224	576	-32	-586	4	3	11.8	4.1	20	11	-8	16	-11
							sug ute 30s	15	824	801	23	-8	-9	-1	-1	12.1	10.8	20	12	5	21	6
						P-20	før skop 30s	15	833	807	26			-1	-1	12.4	12.1	20	12	5	21	6
							sug nede 30	15	578	569	9	-255	-238	2	-2	9.3	9.1	20	12	5	18	7
							sug på 30s	15	808	224	584	-25	-583	4	2	11.5	4.6	20	11	-9	16	-11
							sug ute 30s	15	824	802	22	-9	-5	-1	-1	12.2	9.8	20	12	5	21	6
					2:1.0	F/5	før skop 30s	15	854	829	25			-1	-1	12.4	12.2	20	15	5	21	6
							sug nede 30	15	546	531	15	-308	-298	0	-5	9.1	9	20	15	5	20	10
							sug på 30s	15	916	295	621	62	-534	4	0	12.6	5.2	20	15	5	16	5
							sug ute 30s	15	855	829	26	1	0	-1	-1	13	10.5	20	15	5	21	6
						O	før skop 30s	15	855	833	22			-1	-1	12.8	12.5	20	15	5	21	6
							sug nede 30	15	548	530	18	-307	-303	0	-5	9.2	8.5	20	15	5	20	10
							sug på 30s	15	925	299	626	70	-534	4	0	12.7	5.2	20	14	5	16	5
							sug ute 30s	15	857	830	27	2	-3	-1	-1	12.9	10.6	20	15	5	21	6
						P-5	før skop 30s	15	855	833	22			-1	-1	12.8	12.5	20	15	5	21	6
							sug nede 30	15	545	531	14	-310	-302	0	-5	9	8.4	20	15	5	20	10
							sug på 30s	15	925	303	622	70	-530	4	0	12.5	5.3	20	14	5	16	5
							sug ute 30s	15	855	831	24	0	-2	-1	-1	12.9	11.7	20	15	5	21	6
						P-10	før skop 30s	15	856	830	26			-1	-1	12.8	12.5	20	15	5	21	6
							sug nede 30	15	545	528	17	-311	-302	0	-5	9.2	8.5	20	15	5	20	10
							sug på 30s	15	927	304	623	71	-526	4	-1	12.8	5.3	20	14	5	16	6
							sug ute 30s	15	856	831	25	0	1	-1	-1	12.9	11.7	20	15	5	21	6
						P-15	før skop 30s	15	855	829	26			-1	-1	12.8	12.5	20	15	5	21	6
							sug nede 30	15	544	528	16	-311	-301	0	-5	10.6	10.5	20	15	5	20	10
							sug på 30s	15	929	308	621	74	-521	4	-1	12.7	5.3	20	15	5	16	6
							sug ute 30s	15	857	831	26	2	2	-1	-1	12.9	10.7	20	15	5	21	6
						P-20	før skop 30s	15	857	832	25			-1	-1	12.8	12.5	20	15	5	21	6
							sug nede 30	15	543	525	18	-314	-307	0	-5	9.1	8.4	20	15	5	20	10
							sug på 30s	15	930	311	619	73	-521	3	-2	12.7	5.3	20	14	5	17	7
							sug ute 30s	15	855	831	24	-2	-1	-1	-1	12.9	10.7	20	15	5	21	6
					3:1.0	F/5	før skop 30s	15	733	705	28			-1	-2	12.1	11.5	20	16	5	21	7
							sug nede 30	15	456	437	19	-277	-268	-1	-7	7.5	7.3	20	16	5	21	12
							sug på 30s	15	938	314	624	205	-391	2	-4	12	5.1	20	16	5	18	9
							sug ute 30s	15	730	702	28	-3	-3	-1	-2	11.2	9.2	20	16	5	21	7
						O	før skop 30s	15	726	700	26			-1	-2	10.9	10.5	20	16	5	21	7
							sug nede 30	15	453	433	20	-273	-267	-1	-7	7.4	6.7	20	16	5	21	12
							sug på 30s	15	935	312	623	209	-388	2	-3	11.7	5.2	20	16	5	18	8
							sug ute 30s	15	724	702	22	-2	2	-1	-2	11.2	9.2	20	16	5	21	7
						P-5	før skop 30s	15	724	697	27			-1	-2	10.9	10.5	20	16	5	21	7
							sug nede 30	15	451	431	20	-273	-266	-1	-7	7.5	7.2	20	16	5	21	12
							sug på 30s	15	931	315	616	207	-382	3	-3	10.1	5.5	20	16	5	17	8
							sug ute 30s	15	728	700	28	4	3	-1	-2	12.2	8.3	20	16	5	21	7
						P-10	før skop 30s	15	723	698	25			-1	-2	10.9	10.5	20	16	5	21	7
							sug nede 30	15	448	430	18	-275	-268	-1	-7	9.3	8.5	20	16	5	21	12
							sug på 30s	15	936	312	624	213	-386	3	-3	11.7	5.2	20	16	5	17	8
							sug ute 30s	15	725	699	26	2	1	-1	-2	11.2	9.4	20	16	5	21	7
						P-15	før skop 30s	15	722	695	27			-1	-2	10.8	10.4	20	16	5	21	7
							sug nede 30	15	449	429	20	-273	-266	-1	-7	7.6	6.9	20	16	5	21	12
							sug på 30s	15	936	311	625	214	-384	3	-3	12.5	5	20	16	5	17	8
							sug ute 30s	15	723	693	30	1	-2	-1	-2	11.1	10	20	16	5	21	7
						P-20	før skop 30s	15	721	696	25			-1	-2	10.8	10.4	20	16	5	21	7
							sug nede 30	15	451	430	21	-270	-266	-1	-7	7.5	6.7	20	16	5	21	12
							sug på 30s	15	937	313	624	216	-383	3	-3	12.6	5	20	16	5	17	8
							sug ute 30s	15	723	693	30	2	-3	-1	-2	11.1	9.2	20	16	5	21	7
					4:1.0	F/5	før skop 30s	15	620	592	28			-1	-2	10	9.5	20	17	6	21	8
							sug nede 30	15	383	360	23	-237	-232	-1	-7	6.4	6.1	20	17	5	21	12
							sug på 30s	15	908	277	631	288	-315	2	-4	12.2	4.3	20	17	5	18	9
							sug ute 30s	15	619	588	31	-1	-4	-1	-3	9.6	8	20	17	5	21	8
						O	før skop 30s	15	616	589	27			-1	-3	9.3	8.8	20	17	5	21	8
							sug nede 30	15	382	359	23	-234	-230	-1	-7	6.2	5.9	20	17	5	21	12
							sug på 30s	15	908	277	631	292	-312	2	-4	12.1	4.3	20	17	5	18	9
							sug ute 30s	15	617	589	28	1	0	-1	-3	9.6	7.9	20	17	5	21	8
						P-5	før skop 30s	15	614	586	28			-1	-3	9.2	8.8	20	17	5	21	8
							sug nede 30	15	378	358	20	-236	-228	-1	-7	6.2	5.9	20	17	5	21	12
							sug på 30s	15	909	277	632	295	-309	2	-4	11.9	4.3	20	17	5	18	9
							sug ute 30s	15	616	587	29	2	1	-1	-3	9.5	7.9	20	17	5	21	8
						P-10	før skop 30s	15	613	586	27			-1	-2	9.2	8.8	20	17	6	21	8
							sug nede 30	15	376	352	24	-237	-234	-1	-7	6.2	5.9	20	17	5	21	12
							sug på 30s	15	903	273	630	290	-313	2	-4	11.9	4.3	20	17	5	18	9
							sug ute 30s	15	614	584	30	1	-2	-1	-2	9.5	8.5	20	17	6	21	8
						P-15	før skop 30s	15	612	585	27			-1	-3	9.2	8.8	20	17	5	21	8
							sug nede 30	15	377	356	21	-235	-229	-1	-7	6.5	6.2	20	17	5	21	12
							sug på 30s	15	907	273	634	295	-312	2	-4	12.2	4.3	20	17	5	18	9
							sug ute 30s	15	613	584	29	1	-1	-1	-3	9.6	8	20	17	5	21	8
						P-20	før skop 30s	15	611	585	26			-1	-3	9.2	8.8	20	17	5	21	8
							sug nede 30	15	378	354	24	-233	-231	-1	-7	6.2	5.8	20	17	5	21	12
							sug på 30s	15	907	275	632	296	-310	2	-4	11.9	4.3	20	17	5	18	9
							sug ute 30s	15	613	584	29	2	-1	-1	-3	10.2	8.1	20	17	5	21	8
8mm	ETT	VC mode	LFTP	minus 37	1:2.9	F/5	før skop 30s	15	496	510	-14			-1	-1	9.3	8.8	18	7	5	19	6
							sug nede 30	15	494	499	-5	-2	-11	11	0	7.4	7.5	30	10	5	19	5
							sug på 30s	27	495	182	313	-1	-328	12	1	12.7	5.7	27	13	5	15	4
							sug ute 30s	15	495	489	6	-1	-21	1	0	7.9	6.9	20	8	5	19	5
						O	før skop 30s	15	497	488	9			1	0	7.4	7.3	20	8	5	19	5
							sug nede 30	15	494	489	5	-3	1	11	0	7.4	7.4	31	10	5	20	5
							sug på 30s	29	494	185	309	-3	-303	14	0	14.2	5.8	29	13	4	15	4
							sug ute 30s	15	497	487	10	0	-1	1	0	7.9	6.9	20	8	5	19	5
						P-5	før skop 30s	15	496	485	11			1	0	7.4	7.3	20	8	5	19	5
							sug nede 30	15	496	493	3	0	8	11	0	7.4	7.3	31	10	5	20	5
							sug på 30s	24	496	158	338	0	-327	12	1	11.5	4.5	27	11	1	15	0
							sug ute 30s	15	497	487	10	1	2	1	0	7.9	6.6	20	8	5	19	5
						P-10	før skop 30s	15	497	487	10			0	0	7.4	7	20	8	5	20	5
							sug nede 30	15	493	486	7	-4	-1	12	0	7.4	7.3	31	10	5	19	5
							sug på 30s	23	498	151	347	1	-336	12	3	11.5	4	27	9	-3	15	-6
							sug ute 30s	15	496	486	10	-1	-1	1	0	7.8	6.4	21	8	5	20	5
						P-15	før skop 30s	15	496	484	12			1	0	7.4	7.3	21	8	5	20	5
							sug nede 30	15	496	491	5	0	7	11	0	7.4	7.3	31	10	5	20	5
							sug på 30s	22	498	141	357	2	-343	12	4	10.8	3.9	27	8	-8	15	-12
							sug ute 30s	15	498	485	13	2	1	1	0	7.8	6.6	21	8	5	20	5
						P-20	før skop 30s	15	496	486	10			1	0	7.4	7.3	21	8	5	20	5
							sug nede 30	15	491	487	4	-5	1	11	0	7.4	7.3	31	10	5	20	5
							sug på 30s	21	497	132	365	1	-354	12	3	10.5	3.5	27	6	-13	15	-16
							sug ute 30s	15	497	486	11	1	0	1	0	7.7	6.3	21	8	5	20	5
					1:2.0	F/5	før skop 30s	15	497	486	11			0	-1	7.4	7.3	19	8	5	19	6
							sug nede 30	15	495	488	7	-2	2	8	-1	7.4	7.3	26	10	5	18	6
							sug på 30s	25	498	164	334	1	-322	7	-1	12.2	5.3	22	13	4	15	5
							sug ute 30s	15	496	486	10	-1	0	0	-1	7.9	6.7	19	8	5	19	6
						O	før skop 30s	15	497	486	11			0	-1	7.4	7.3	19	8	5	19	6
							sug nede 30	15	493	486	7	-4	0	7	-1	7.4	7.3	26	10	5	19	6
							sug på 30s	26	497	160	337	0	-326	7	0	12.7	4.9	22	12	4	15	4
							sug ute 30s	15	496	484	12	-1	-2	0	-1	7.9	6.8	19	8	5	19	6
						P-5	før skop 30s	15	494	483	11			0	-1	7.4	7.3	19	8	5	19	6
							sug nede 30	15	496	490	6	2	7	7	-1	7.4	7.3	26	10	5	19	6
							sug på 30s	23	499	137	362	5	-346	7	1	11.7	3.8	22	10	1	15	0
							sug ute 30s	15	497	486	11	3	3	0	-1	7.8	6.3	19	8	5	19	6
						P-10	før skop 30s	15	496	485	11			0	-1	7.4	7.3	19	8	5	19	6
							sug nede 30	15	494	485	9	-2	0	7	-1	7.4	7.3	26	10	5	19	6
							sug på 30s	22	499	126	373	3	-359	8	3	10.8	3.4	22	9	-3	14	-6
							sug ute 30s	15	496	485	11	0	0	0	-1	7.8	6.6	19	8	5	19	6
						P-15	før skop 30s	15	496	487	9			0	-1	7.4	7.3	19	8	5	19	6
							sug nede 30	15	494	488	6	-2	1	7	-1	7.4	7.3	26	10	5	19	6
							sug på 30s	21	497	117	380	1	-370	8	4	10	3.1	22	7	-8	14	-12
							sug ute 30s	15	495	483	12	-1	-4	0	-1	7.7	6.4	19	8	5	19	6
						P-20	før skop 30s	15	498	486	12			0	-1	7.4	7.3	19	8	5	19	6
							sug nede 30	15	494	492	2	-4	6	7	-1	7.4	7.3	26	10	5	19	6
							sug på 30s	19	498	111	387	0	-375	7	3	9.7	3.5	21	6	-13	14	-16
							sug ute 30s	15	497	485	12	-1	-1	0	-1	7.7	6.5	19	8	5	19	6
					1:1.0	F/5	før skop 30s	15	495	482	13			0	0	7.3	7.3	18	9	5	18	5
							sug nede 30	15	496	489	7	1	7	3	-1	7.4	7.3	21	11	5	18	6
							sug på 30s	22	497	95	402	2	-387	3	-1	10.7	3.2	16	11	4	13	5
							sug ute 30s	15	495	482	13	0	0	0	0	8.4	6.8	18	9	5	18	5
						O	før skop 30s	15	495	481	14			0	0	7.4	7.2	18	9	5	18	5
							sug nede 30	15	496	490	6	1	9	3	-1	7.4	7.3	21	11	5	18	6
							sug på 30s	22	498	94	404	3	-387	3	0	10.3	2.9	16	11	4	13	4
							sug ute 30s	15	498	485	13	3	4	0	0	8.5	6.1	18	9	5	18	5
						P-5	før skop 30s	15	497	483	14			0	0	7.4	7.3	18	9	5	18	5
							sug nede 30	15	497	491	6	0	8	3	-1	7.5	7.3	21	11	5	18	6
							sug på 30s	20	499	76	423	2	-407	4	2	9.7	2.7	16	9	1	12	-1
							sug ute 30s	15	496	483	13	-1	0	0	-1	7.7	6.2	18	9	5	18	6
						P-10	før skop 30s	15	498	486	12			0	-1	7.5	7.3	18	9	5	18	6
							sug nede 30	15	497	488	9	-1	2	3	-1	7.4	7.3	21	11	5	18	6
							sug på 30s	19	499	69	430	1	-417	4	3	9.6	2.2	16	8	-3	12	-6
							sug ute 30s	15	498	484	14	0	-2	0	-1	7.7	6	18	9	5	18	6
						P-15	før skop 30s	15	498	484	14			0	-1	7.4	7.2	18	9	5	18	6
							sug nede 30	15	497	487	10	-1	3	3	-1	7.4	7.3	21	11	5	18	6
							sug på 30s	19	499	63	436	1	-421	3	4	9	2	15	7	-8	12	-12
							sug ute 30s	15	497	484	13	-1	0	0	-1	7.6	5.9	18	9	5	18	6
						P-20	før skop 30s	15	495	482	13			0	-1	7.4	7.2	18	9	5	18	6
							sug nede 30	15	497	487	10	2	5	3	-1	7.4	7.3	21	11	5	18	6
							sug på 30s	18	498	57	441	3	-425	3	4	8.8	1.8	15	5	-13	12	-17
							sug ute 30s	15	498	484	14	3	2	0	-1	7.6	6.3	18	9	5	18	6
					2:1.0	F/5	før skop 30s	15	498	484	14			-1	0	7.3	7.2	17	10	5	18	5
							sug nede 30	15	495	475	20	-3	-9	2	-4	7.4	7	21	13	5	19	9
							sug på 30s	19	498	35	463	0	-449	1	0	9.2	1.3	12	9	4	11	4
							sug ute 30s	15	497	483	14	-1	-1	0	0	7.7	6.3	17	10	5	17	5
						O	før skop 30s	15	496	481	15			-1	-1	7.4	7.2	17	10	5	18	6
							sug nede 30	15	497	476	21	1	-5	3	-4	7.4	7	21	13	5	18	9
							sug på 30s	19	497	33	464	1	-448	1	-1	9.1	1.4	12	9	4	11	5
							sug ute 30s	15	497	483	14	1	2	0	0	7.7	6.2	17	10	5	17	5
						P-5	før skop 30s	15	496	481	15			0	0	7.4	7.2	17	10	5	17	5
							sug nede 30	15	497	477	20	1	-4	2	-4	7.4	7	21	13	5	19	9
							sug på 30s	18	499	24	475	3	-457	2	2	8.7	1.3	12	8	1	10	-1
							sug ute 30s	15	497	481	16	1	0	-1	-1	7.6	6.3	17	10	5	18	6
						P-10	før skop 30s	15	497	483	14			-1	0	7.5	7.2	17	10	5	18	5
							sug nede 30	15	495	474	21	-2	-9	2	-4	7.4	7	21	13	5	19	9
							sug på 30s	17	499	5	494	2	-478	2	4	8.4	1.5	11	7	-3	9	-7
							sug ute 30s	15	496	480	16	-1	-3	-1	-1	7.5	5.6	17	10	5	18	6
						P-15	før skop 30s	15	497	483	14			-1	0	7.5	7.2	17	10	5	18	5
							sug nede 30	15	495	472	23	-2	-11	2	-4	7.4	7	21	13	5	19	9
							sug på 30s	16	499	2	497	2	-481	2	4	8.1	1.4	11	6	-8	9	-12
							sug ute 30s	15	496	480	16	-1	-3	-1	0	7.5	5.8	17	10	5	18	5
						P-20	før skop 30s	15	494	478	16			-1	-1	7.4	7.2	17	10	5	18	6
							sug nede 30	15	496	472	24	2	-6	2	-4	7.4	7	21	13	5	19	9
							sug på 30s	16	499	0	499	5	-478	3	4	8.1	1.8	11	4	-13	8	-17
							sug ute 30s	15	496	480	16	2	2	-1	-1	7.5	6.1	17	10	5	18	6
					3:1.0	F/5	før skop 30s	15	495	480	15			0	0	7.4	7.2	17	11	5	17	5
							sug nede 30	15	495	439	56	0	-41	2	-7	7.4	6.4	23	15	5	21	12
							sug på 30s	17	497	1	496	2	-479	2	2	8.5	1.2	10	8	6	8	4
							sug ute 30s	15	497	480	17	2	0	-1	-1	7.8	6.1	17	11	5	18	6
						O	før skop 30s	15	495	481	14			-1	-1	7.4	7.2	17	11	5	18	6
							sug nede 30	15	495	441	54	0	-40	2	-6	7.4	6.3	23	15	5	21	11
							sug på 30s	17	497	0	497	2	-481	2	1	8.3	1.8	10	8	5	8	4
							sug ute 30s	15	493	478	15	-2	-3	-1	-1	7.8	6.1	17	11	5	18	6
						P-5	før skop 30s	15	496	480	16			-1	-1	7.4	7.2	17	11	5	18	6
							sug nede 30	15	496	442	54	0	-38	2	-7	7.4	6.3	23	16	5	21	12
							sug på 30s	17	498	0	498	2	-480	1	3	8.1	1.2	9	7	1	8	-2
							sug ute 30s	15	496	480	16	0	0	-1	-1	7.7	6.1	17	11	5	18	6
						P-10	før skop 30s	15	494	479	15			-1	-1	7.4	7.2	17	11	5	18	6
							sug nede 30	15	494	441	53	0	-38	2	-7	7.4	6.3	23	16	5	21	12
							sug på 30s	16	498	0	498	4	-479	2	4	8.1	1.9	9	6	-3	7	-7
							sug ute 30s	15	494	478	16	0	-1	-1	-1	8.1	5.6	17	11	5	18	6
						P-15	før skop 30s	15	496	481	15			-1	-1	7.4	7.2	17	11	5	18	6
							sug nede 30	15	493	443	50	-3	-38	1	-7	7.4	6.3	23	16	5	22	12
							sug på 30s	16	498	0	498	2	-481	2	4	7.9	1.5	9	5	-8	7	-12
							sug ute 30s	15	495	478	17	-1	-3	-1	-1	7.6	5.8	17	11	5	18	6
						P-20	før skop 30s	15	496	482	14			-1	-1	7.4	7.2	17	11	5	18	6
							sug nede 30	15	493	434	59	-3	-48	1	-7	7.4	6.4	22	15	5	21	12
							sug på 30s	16	499	0	499	3	-482	1	-30	7.8	1.5	8	3	-13	7	17
							sug ute 30s	15	493	475	18	-3	-7	-1	-2	7.4	6.2	17	11	5	18	7
					4:1.0	F/5	før skop 30s	15	496	477	19			-1	-2	7.4	7.1	17	12	5	18	7
							sug nede 30	15	497	415	82	1	-62	2	-9	7.4	5.8	26	18	5	24	14
							sug på 30s	17	499	0	499	3	-477	1	0	8.1	1.9	8	7	5	7	5
							sug ute 30s	15	497	476	21	1	-1	-1	-2	7.6	6.3	17	12	5	18	7
						O	før skop 30s	15	496	477	19			-1	-2	7.4	7.2	17	12	5	18	7
							sug nede 30	15	496	394	102	0	-83	0	-9	7.4	6	24	17	5	24	14
							sug på 30s	17	498	0	498	2	-477	1	1	8.2	1.6	8	7	5	7	4
							sug ute 30s	15	497	477	20	1	0	-1	-2	7.6	6.3	17	12	5	18	7
						P-5	før skop 30s	15	496	480	16			-1	-2	7.4	7.2	17	12	5	18	7
							sug nede 30	15	496	407	89	0	-73	1	-9	7.4	5.9	27	18	5	26	14
							sug på 30s	16	499	0	499	3	-480	2	2	7.9	1.8	7	6	1	5	-1
							sug ute 30s	15	495	475	20	-1	-5	-1	-2	7.7	5.8	17	12	5	18	7
						P-10	før skop 30s	15	497	478	19			-1	-2	7.4	7.2	17	12	5	18	7
							sug nede 30	15	493	401	92	-4	-77	2	-8	7.4	5.9	26	18	5	24	13
							sug på 30s	16	499	0	499	2	-478	1	3	7.9	1.5	7	5	-3	6	-6
							sug ute 30s	15	497	476	21	0	-2	-1	-2	7.6	5.6	17	12	5	18	7
						P-15	før skop 30s	15	496	445	51			-1	-2	8.9	1.5	17	11	5	18	7
							sug nede 30	15	492	370	122	-4	-75	0	-9	7.7	4.9	23	17	5	23	14
							sug på 30s	16	500	0	500	4	-445	1	3	7.9	1.5	7	4	-8	6	-11
							sug ute 30s	15	496	472	24	0	27	-1	-2	7.5	5.5	17	12	5	18	7
						P-20	før skop 30s	15	497	477	20			-1	-2	7.4	7.1	17	12	5	18	7
							sug nede 30	15	495	409	86	-2	-68	1	-10	7.4	5.8	26	18	5	25	15
							sug på 30s	16	499	0	499	2	-477	0	2	7.8	1.5	6	3	-13	6	-15
							sug ute 30s	15	497	474	23	0	-3	-1	-2	7.4	6.1	17	12	5	18	7
7mm	ETT	PC mode	LFTP	minus 37	1:2.9	F/5	før skop 30s	15	519	500	19			0	0	8.2	7.9	20	8	5	20	5
							sug nede 30	15	182	182	0	-337	-318	8	2	4	4	20	8	5	12	3
							sug på 30s	38	230	6	224	-289	-494	12	4	8.6	0.7	20	15	6	8	2
							sug ute 30s	15	513	492	21	-6	-8	1	0	7.8	5.8	20	8	5	19	5
						O	før skop 30s	15	515	499	16			1	0	7.7	7.5	20	8	5	19	5
							sug nede 30	15	185	185	0	-330	-314	7	0	3.5	4.1	20	8	5	13	5
							sug på 30s	37	235	5	230	-280	-494	11	4	8.8	0.6	20	15	6	9	2
							sug ute 30s	15	514	497	17	-1	-2	1	0	7.3	5.3	20	8	5	19	5
						P-5	før skop 30s	15	514	501	13			1	0	7.7	7.5	20	8	5	19	5
							sug nede 30	15	185	185	0	-329	-316	7	0	5.2	5.7	20	8	5	13	5
							sug på 30s	31	257	5	252	-257	-496	11	5	7.9	0.7	20	13	2	9	-3
							sug ute 30s	15	513	496	17	-1	-5	1	0	7.8	5.8	20	8	5	19	5
						P-10	før skop 30s	15	514	498	16			1	0	7.7	7.5	20	8	5	19	5
							sug nede 30	15	183	182	1	-331	-316	7	0	3.5	4	20	8	5	13	5
							sug på 30s	30	273	5	268	-241	-493	11	6	8.2	0.5	20	12	-3	9	-9
							sug ute 30s	15	515	497	18	1	-1	1	0	7.8	5.6	20	8	5	19	5
						P-15	før skop 30s	15	515	499	16			1	0	7.7	7.5	20	8	5	19	5
							sug nede 30	15	184	183	1	-331	-316	7	0	3.4	4	20	8	5	13	5
							sug på 30s	27	289	5	284	-226	-494	11	5	7.9	0.5	20	10	-8	9	-13
							sug ute 30s	15	513	497	16	-2	-2	1	0	7.7	6.4	20	8	5	19	5
						P-20	før skop 30s	15	516	501	15			1	0	7.7	7.5	20	8	5	19	5
							sug nede 30	15	184	181	3	-332	-320	7	0	3.6	4.2	20	8	5	13	5
							sug på 30s	25	308	5	303	-208	-496	11	5	7.6	0.5	20	8	-14	9	-19
							sug ute 30s	15	511	495	16	-5	-6	1	0	7.6	6.3	20	8	5	19	5
					1:2.0	F/5	før skop 30s	15	612	589	23			0	0	8.5	8.1	20	10	5	20	5
							sug nede 30	15	222	223	-1	-390	-366	6	-1	4.3	4.3	20	10	5	14	6
							sug på 30s	31	286	8	278	-326	-581	10	2	8.8	0.8	20	16	6	10	4
							sug ute 30s	15	610	590	20	-2	1	0	0	9	6.6	20	10	5	20	5
						O	før skop 30s	15	611	593	18			0	0	9.2	8.9	20	10	5	20	5
							sug nede 30	15	222	223	-1	-389	-370	6	-1	4.7	5.3	20	10	5	14	6
							sug på 30s	30	291	8	283	-320	-585	10	2	8.1	0.7	20	16	5	10	3
							sug ute 30s	15	612	592	20	1	-1	0	0	9	6.5	20	10	5	20	5
						P-5	før skop 30s	15	618	598	20			0	0	9.2	8.9	20	10	5	20	5
							sug nede 30	15	222	222	0	-396	-376	6	-1	4.2	4.9	20	10	5	14	6
							sug på 30s	27	316	6	310	-302	-592	11	5	8.4	0.6	20	14	2	9	-3
							sug ute 30s	15	615	597	18	-3	-1	0	0	9	7.4	20	10	5	20	5
						P-10	før skop 30s	15	616	600	16			0	0	9.2	9	20	10	5	20	5
							sug nede 30	15	222	223	-1	-394	-377	6	-1	4	4.7	20	9	5	14	6
							sug på 30s	25	332	6	326	-284	-594	10	6	7.7	0.5	20	13	-3	10	-9
							sug ute 30s	15	615	593	22	-1	-7	0	0	9.1	7.2	20	10	5	20	5
						P-15	før skop 30s	15	618	598	20			0	0	9.2	9	20	10	5	20	5
							sug nede 30	15	223	221	2	-395	-377	6	-1	4.1	4.8	20	10	5	14	6
							sug på 30s	23	350	5	345	-268	-593	11	6	8.1	0.5	20	11	-8	9	-14
							sug ute 30s	15	615	594	21	-3	-4	0	0	9.1	6.9	20	10	5	20	5
						P-20	før skop 30s	15	618	599	19			0	0	9.3	9	20	10	5	20	5
							sug nede 30	15	222	222	0	-396	-377	6	-1	4.2	4.9	20	10	5	14	6
							sug på 30s	22	366	5	361	-252	-594	11	6	7.8	0.6	20	9	-13	9	-19
							sug ute 30s	15	614	592	22	-4	-7	0	0	9	7.2	20	10	5	20	5
					1:1.0	F/5	før skop 30s	15	759	734	25			0	0	10.5	10.1	20	12	5	20	5
							sug nede 30	15	285	281	4	-474	-453	5	-4	5.1	5.7	20	12	5	15	9
							sug på 30s	23	409	14	395	-350	-720	9	1	8.6	0.7	20	17	5	11	4
							sug ute 30s	15	763	739	24	4	5	0	0	11	9.1	20	12	5	20	5
						O	før skop 30s	15	774	750	24			-1	-1	11.5	11.2	20	12	5	21	6
							sug nede 30	15	282	282	0	-492	-468	4	-4	5.1	5.7	20	12	5	16	9
							sug på 30s	23	375	21	354	-399	-729	9	2	8.6	1	20	16	5	11	3
							sug ute 30s	15	769	745	24	-5	-5	-1	-1	11	9.4	20	12	5	21	6
						P-5	før skop 30s	15	777	757	20			-1	-1	11.6	11.3	20	12	5	21	6
							sug nede 30	15	282	284	-2	-495	-473	5	-4	5.7	5.4	20	12	5	15	9
							sug på 30s	20	446	10	436	-331	-747	10	4	8.3	0.4	20	15	1	10	-3
							sug ute 30s	15	775	748	27	-2	-9	-1	0	11.1	8.9	20	12	5	21	5
						P-10	før skop 30s	15	783	760	23			-1	-1	11.7	11.3	20	12	5	21	6
							sug nede 30	15	280	282	-2	-503	-478	5	-5	5	5.7	20	12	5	15	10
							sug på 30s	18	463	9	454	-320	-751	10	6	8	1.1	20	14	-3	10	-9
							sug ute 30s	15	775	747	28	-8	-13	-1	-1	11.1	9	20	12	5	21	6
						P-15	før skop 30s	15	783	761	22			-1	-1	11.7	11.4	20	12	5	21	6
							sug nede 30	15	286	284	2	-497	-477	4	-5	5.1	5.7	20	12	5	16	10
							sug på 30s	17	486	10	476	-297	-751	10	5	7.9	0.6	20	13	-8	10	-13
							sug ute 30s	15	777	753	24	-6	-8	-1	-1	11.2	8.8	20	12	5	21	6
						P-20	før skop 30s	15	785	764	21			-1	-1	11.7	11.4	20	12	5	21	6
							sug nede 30	15	291	288	3	-494	-476	4	-4	5.4	6.1	20	12	5	16	9
							sug på 30s	17	507	10	497	-278	-754	10	5	7.7	0.7	20	11	-13	10	-18
							sug ute 30s	15	777	752	25	-8	-12	-1	-1	10.7	8.9	20	12	5	21	6
					2:1.0	F/5	før skop 30s	15	803	777	26			-1	-1	11.8	11.5	20	15	5	21	6
							sug nede 30	15	268	257	11	-535	-520	2	-8	5.9	5	20	15	5	18	13
							sug på 30s	18	479	30	449	-324	-747	9	1	8.5	1.4	20	17	5	11	4
							sug ute 30s	15	803	775	28	0	-2	-1	-1	11.4	9.9	20	15	5	21	6
						O	før skop 30s	15	801	774	27			-1	-1	12	11.6	20	15	5	21	6
							sug nede 30	15	269	260	9	-532	-514	2	-8	5.7	4.9	20	15	5	18	13
							sug på 30s	17	545	21	524	-256	-753	9	1	8.6	0.8	20	17	5	11	4
							sug ute 30s	15	803	771	32	2	-3	-1	-1	11.5	9.5	20	15	5	21	6
						P-5	før skop 30s	15	804	777	27			-1	-1	12	11.6	20	15	5	21	6
							sug nede 30	15	265	256	9	-539	-521	2	-8	5.9	5	20	15	5	18	13
							sug på 30s	16	578	15	563	-226	-762	10	4	8.1	0.8	20	15	1	10	-3
							sug ute 30s	15	806	774	32	2	-3	-1	-2	11.4	9.3	20	15	5	21	7
						P-10	før skop 30s	15	802	774	28			-1	-2	12	11.6	20	15	5	21	7
							sug nede 30	15	265	258	7	-537	-516	2	-8	6.7	5.9	20	15	5	18	13
							sug på 30s	15	597	14	583	-205	-760	10	5	7.9	1	20	14	-3	10	-8
							sug ute 30s	15	808	774	34	6	0	-1	-2	11.3	9.3	20	15	5	21	7
						P-15	før skop 30s	15	803	778	25			-1	-2	12.1	11.6	20	15	5	21	7
							sug nede 30	15	267	256	11	-536	-522	2	-8	6.1	5.3	20	15	5	18	13
							sug på 30s	15	598	14	584	-205	-764	10	7	7.9	0.9	20	14	-3	10	-10
							sug ute 30s	15	808	777	31	5	-1	-1	-2	11.4	9.4	20	15	5	21	7
						P-20	før skop 30s	15	803	777	26			-1	-2	12	11.6	20	15	5	21	7
							sug nede 30	15	269	256	13	-534	-521	2	-8	6.3	5.5	20	15	5	18	13
							sug på 30s	15	598	14	584	-205	-763	10	7	8	0.9	20	14	-3	10	-10
							sug ute 30s	15	807	775	32	4	-2	-1	-2	11.3	9.3	20	15	5	21	7
					3:1.0	F/5	før skop 30s	15	678	650	28			-1	-3	10.9	10.2	20	16	5	21	8
							sug nede 30	15	234	214	20	-444	-436	2	-9	6.2	5.4	20	16	5	18	14
							sug på 30s	16	604	23	581	-74	-627	9	-4	8.1	1.4	20	19	1	11	5
							sug ute 30s	15	684	651	33	6	1	-1	-3	10.7	8.6	20	16	5	21	8
						O	før skop 30s	15	678	649	29			-1	-3	10.2	9.8	20	16	5	21	8
							sug nede 30	15	233	216	17	-445	-433	1	-9	4.9	4	20	16	5	19	14
							sug på 30s	16	545	23	522	-133	-626	9	1	8.6	1	20	16	5	11	4
							sug ute 30s	15	683	650	33	5	1	-1	-3	10.5	8	20	16	5	21	8
						P-5	før skop 30s	15	677	649	28			-1	-3	10.2	9.7	20	16	5	21	8
							sug nede 30	15	228	213	15	-449	-436	1	-10	5	4.1	20	16	5	19	15
							sug på 30s	15	635	39	596	-42	-610	10	2	8.1	1.1	20	16	3	10	1
							sug ute 30s	15	683	650	33	6	1	-1	-3	10.6	8	20	16	5	21	8
						P-10	før skop 30s	15	676	647	29			-1	-3	10.2	9.7	20	16	5	21	8
							sug nede 30	15	231	215	16	-445	-432	1	-9	5.7	4.8	20	16	5	19	14
							sug på 30s	15	634	39	595	-42	-608	10	1	7.7	1.4	20	16	3	10	2
							sug ute 30s	15	683	648	35	7	1	-1	-3	10.5	8	20	16	5	21	8
						P-15	før skop 30s	15	675	645	30			-1	-3	10.2	9.7	20	16	5	21	8
							sug nede 30	15	230	215	15	-445	-430	1	-10	5	4.1	20	16	5	19	15
							sug på 30s	15	636	39	597	-39	-606	10	2	8.1	1.1	20	16	3	10	1
							sug ute 30s	15	685	649	36	10	4	-1	-3	10.5	8	20	16	5	21	8
						P-20	før skop 30s	15	676	646	30			-1	-3	10.2	9.7	20	16	5	21	8
							sug nede 30	15	229	214	15	-447	-432	1	-9	5	4.1	20	16	5	19	14
							sug på 30s	15	634	38	596	-42	-608	10	2	8.1	1.1	20	16	3	10	1
							sug ute 30s	15	684	650	34	8	4	-1	-3	10.5	8	20	16	5	21	8
					4:1.0	F/5	før skop 30s	15	578	549	29			-1	-4	9.2	8.6	20	17	5	21	9
							sug nede 30	15	202	183	19	-376	-366	1	-10	4.4	3.6	20	17	5	19	15
							sug på 30s	16	614	25	589	36	-524	9	-6	8.1	1.3	20	19	1	11	7
							sug ute 30s	15	583	550	33	5	1	-1	-4	9.4	7.4	20	17	5	21	9
						O	før skop 30s	15	575	545	30			-1	-4	8.7	8.2	20	17	5	21	9
							sug nede 30	15	200	183	17	-375	-362	1	-10	4.2	3.4	20	17	5	19	15
							sug på 30s	16	569	24	545	-6	-521	9	-6	8.4	1.3	20	19	1	11	7
							sug ute 30s	15	583	548	35	8	3	-1	-4	9.6	7.1	20	17	5	21	9
						P-5	før skop 30s	15	576	547	29			-1	-4	8.7	8.2	20	17	5	21	9
							sug nede 30	15	202	182	20	-374	-365	1	-10	4.9	4	20	17	5	19	15
							sug på 30s	15	648	53	595	72	-494	9	0	8.3	1.4	20	17	5	11	5
							sug ute 30s	15	583	548	35	7	1	-1	-4	9.6	7.2	20	17	5	21	9
						P-10	før skop 30s	15	576	546	30			-1	-4	8.7	8.2	20	17	5	21	9
							sug nede 30	15	199	181	18	-377	-365	0	-11	4.3	3.5	20	17	5	20	16
							sug på 30s	15	645	47	598	69	-499	10	-1	8.2	1.2	20	17	4	10	5
							sug ute 30s	15	583	549	34	7	3	-1	-4	9.6	7.1	20	17	5	21	9
						P-15	før skop 30s	15	576	547	29			-2	-4	8.7	8.2	20	17	5	22	9
							sug nede 30	15	199	181	18	-377	-366	1	-10	4.2	3.4	20	17	5	19	15
							sug på 30s	15	647	50	597	71	-497	10	-1	8.2	1.4	20	17	4	10	5
							sug ute 30s	15	582	548	34	6	1	-1	-4	9.6	7.1	20	17	5	21	9
						P-20	før skop 30s	15	573	546	27			-1	-4	8.7	8.2	20	17	5	21	9
							sug nede 30	15	200	181	19	-373	-365	0	-10	4.3	3.4	20	17	5	20	15
							sug på 30s	15	647	52	595	74	-494	9	0	8.1	1.5	20	17	5	11	5
							sug ute 30s	15	582	549	33	9	3	-1	-4	9.6	7.2	20	17	5	21	9
7mm	ETT	VC mode	LFTP	minus 37	1:2.9	F/5	før skop 30s	15	494	501	-7			1	-1	9	8.3	20	8	5	19	6
							sug nede 30	15	495	568	-73	1	67	49	-4	10.1	8	68	17	5	19	9
							sug på 30s	23	498	98	400	4	-403	48	-3	13	6	64	37	1	16	4
							sug ute 30s	15	497	493	4	3	-8	2	-1	10.1	7.1	21	8	5	19	6
						O	før skop 30s	15	495	489	6			2	-1	7.4	7.3	21	8	5	19	6
							sug nede 30	15	496	489	7	1	0	47	-4	7.4	7.2	66	16	5	19	9
							sug på 30s	22	498	105	393	3	-384	46	0	10.6	3	61	22	4	15	4
							sug ute 30s	15	495	490	5	0	1	2	-1	7.8	6.9	21	8	5	19	6
						P-5	før skop 30s	15	497	488	9			1	0	7.4	7.3	21	8	5	20	5
							sug nede 30	15	484	494	-10	-13	6	47	-4	7.4	7.3	67	16	5	20	9
							sug på 30s	20	499	85	414	2	-403	48	4	9.7	3.2	62	20	1	14	-3
							sug ute 30s	15	495	488	7	-2	0	2	0	8.2	6.4	22	8	5	20	5
						P-10	før skop 30s	15	497	489	8			2	0	7.4	7.3	22	8	5	20	5
							sug nede 30	15	490	493	-3	-7	4	47	-4	7.4	7.2	67	16	5	20	9
							sug på 30s	19	500	77	423	3	-412	47	7	9.5	2.6	61	17	-3	14	-10
							sug ute 30s	15	496	487	9	-1	-2	2	0	7.7	6.5	22	8	5	20	5
						P-15	før skop 30s	15	495	487	8			2	0	7.4	7.3	22	8	5	20	5
							sug nede 30	15	492	483	9	-3	-4	48	-4	7.4	7.2	67	16	5	19	9
							sug på 30s	18	501	69	432	6	-418	46	6	8.6	3.4	60	15	-8	14	-14
							sug ute 30s	15	495	483	12	0	-4	2	0	8.3	3.5	22	8	5	20	5
						P-20	før skop 30s	15	498	487	11			2	0	7.5	7.3	22	8	5	20	5
							sug nede 30	15	496	486	10	-2	-1	47	-4	7.4	7.2	67	16	5	20	9
							sug på 30s	18	498	65	433	0	-422	46	6	8.9	2.2	60	13	-13	14	-19
							sug ute 30s	15	498	489	9	0	2	2	0	7.6	6.3	22	8	5	20	5
					1:2.0	F/5	før skop 30s	15	498	487	11			1	0	7.4	7.3	20	8	5	19	5
							sug nede 30	15	495	501	-6	-3	14	31	-6	8.5	7.4	52	17	5	21	11
							sug på 30s	23	499	185	314	1	-302	32	1	12.6	4	49	20	5	17	4
							sug ute 30s	15	498	489	9	0	2	1	0	8.5	7.3	20	8	5	19	5
						O	før skop 30s	15	496	484	12			1	-1	7.4	7.3	20	8	5	19	6
							sug nede 30	15	497	484	13	1	0	31	-6	7.4	7	52	17	5	21	11
							sug på 30s	23	498	125	373	2	-359	31	1	11	3.3	46	21	4	15	3
							sug ute 30s	15	497	487	10	1	3	1	0	7.8	6.4	20	8	5	19	5
						P-5	før skop 30s	15	495	484	11			1	0	7.4	7.3	20	8	5	19	5
							sug nede 30	15	495	479	16	0	-5	31	-6	7.4	7	51	17	5	20	11
							sug på 30s	20	500	68	432	5	-416	31	4	9.8	2.1	45	18	1	14	-3
							sug ute 30s	15	498	488	10	3	4	1	0	7.7	6.2	20	8	5	19	5
						P-10	før skop 30s	15	497	485	12			1	0	7.4	7.3	20	8	5	19	5
							sug nede 30	15	495	481	14	-2	-4	31	-6	7.4	7	51	17	5	20	11
							sug på 30s	18	500	58	442	3	-427	30	6	8.9	2.9	44	16	-3	14	-9
							sug ute 30s	15	496	484	12	-1	-1	1	0	7.7	6.3	20	8	5	19	5
						P-15	før skop 30s	15	498	485	13			1	0	7.5	7.3	20	8	5	19	5
							sug nede 30	15	498	476	22	0	-9	31	-5	7.4	7	51	16	5	20	10
							sug på 30s	18	500	53	447	2	-432	31	6	8.8	2.3	44	14	-8	13	-14
							sug ute 30s	15	495	488	7	-3	3	1	0	8.4	6.5	20	8	5	19	5
						P-20	før skop 30s	15	497	486	11			1	-1	7.4	7.3	20	8	5	19	6
							sug nede 30	15	496	485	11	-1	-1	32	-5	7.4	7	52	17	5	20	10
							sug på 30s	17	500	46	454	3	-440	31	6	8.5	2.6	44	12	-13	13	-19
							sug ute 30s	15	498	487	11	1	1	0	-1	7.6	6.5	20	8	5	20	6
					1:1.0	F/5	før skop 30s	15	497	484	13			0	0	7.3	7.3	18	9	5	18	5
							sug nede 30	15	497	441	56	0	-43	16	-9	7.4	6.3	39	18	5	23	14
							sug på 30s	19	498	41	457	1	-443	16	1	9.6	2.4	29	18	5	13	4
							sug ute 30s	15	497	486	11	0	2	0	0	9.3	7.6	18	9	5	18	5
						O	før skop 30s	15	498	487	11			0	0	7.5	7.3	18	9	5	18	5
							sug nede 30	15	495	443	52	-3	-44	16	-9	7.4	6.3	39	19	5	23	14
							sug på 30s	19	498	38	460	0	-449	16	2	9.1	1.8	28	17	5	12	3
							sug ute 30s	15	497	486	11	-1	-1	0	0	7.9	6.6	18	9	5	18	5
						P-5	før skop 30s	15	496	486	10			-1	-1	7.4	7.3	18	9	5	19	6
							sug nede 30	15	498	449	49	2	-37	14	-7	7.4	6.4	37	18	5	23	12
							sug på 30s	17	500	23	477	4	-463	15	4	8.3	1.8	27	14	1	12	-3
							sug ute 30s	15	498	486	12	2	0	-1	-1	7.8	6.3	18	9	5	19	6
						P-10	før skop 30s	15	496	486	10			0	-1	7.4	7.3	18	9	5	18	6
							sug nede 30	15	497	443	54	1	-43	15	-9	7.4	6.4	39	18	5	24	14
							sug på 30s	16	499	13	486	3	-473	16	6	7.8	4	27	13	-3	11	-9
							sug ute 30s	15	498	485	13	2	-1	0	-1	7.7	4.7	18	9	5	18	6
						P-15	før skop 30s	15	496	484	12			0	-1	7.4	7.3	18	9	5	18	6
							sug nede 30	15	496	449	47	0	-35	16	-8	7.4	6.3	38	18	5	22	13
							sug på 30s	16	499	13	486	3	-471	16	6	8	1.8	26	11	-8	10	-14
							sug ute 30s	15	498	486	12	2	2	0	-1	7.6	5.7	18	9	5	18	6
						P-20	før skop 30s	15	496	485	11			0	-1	7.4	7.3	18	9	5	18	6
							sug nede 30	15	497	442	55	1	-43	16	-8	7.4	6.4	38	18	5	22	13
							sug på 30s	16	498	9	489	2	-476	15	6	7.9	2.3	26	9	-13	11	-19
							sug ute 30s	15	497	487	10	1	2	0	-1	8.7	7.3	18	9	5	18	6
					2:1.0	F/5	før skop 30s	15	497	485	12			-1	-3	7.3	7.3	17	10	5	18	8
							sug nede 30	15	489	388	101	-8	-97	8	-13	7.4	5.3	38	23	5	30	18
							sug på 30s	17	498	8	490	1	-477	10	1	8.4	2.2	20	15	5	10	4
							sug ute 30s	15	496	484	12	-1	-1	-1	-1	7.8	6.6	17	10	5	18	6
						O	før skop 30s	15	497	485	12			0	0	7.5	7.3	17	10	5	17	5
							sug nede 30	15	492	393	99	-5	-92	9	-12	7.4	5.3	39	23	5	30	17
							sug på 30s	17	500	4	496	3	-481	9	2	8	2.1	19	14	5	10	3
							sug ute 30s	15	498	486	12	1	1	0	0	7.6	6.6	17	10	5	17	5
						P-5	før skop 30s	15	496	484	12			-1	-1	7.4	7.3	17	10	5	18	6
							sug nede 30	15	495	375	120	-1	-109	9	-13	7.4	5.4	39	22	5	30	18
							sug på 30s	16	499	2	497	3	-482	10	4	7.7	2.5	18	12	1	8	-3
							sug ute 30s	15	496	483	13	0	-1	-1	-1	7.7	6.3	17	10	5	18	6
						P-10	før skop 30s	15	498	485	13			-1	-1	7.5	7.3	17	10	5	18	6
							sug nede 30	15	492	381	111	-6	-104	9	-13	7.4	5.3	38	22	5	29	18
							sug på 30s	16	500	2	498	2	-483	10	6	7.7	1.6	18	10	-3	8	-9
							sug ute 30s	15	497	483	14	-1	-2	-1	-1	7.5	6	17	10	5	18	6
						P-15	før skop 30s	15	498	486	12			-1	-2	7.4	7.3	17	10	5	18	7
							sug nede 30	15	495	374	121	-3	-112	9	-13	7.4	5.4	39	22	5	30	18
							sug på 30s	15	498	1	497	0	-485	11	6	7.6	1.8	18	9	-8	7	-14
							sug ute 30s	15	497	483	14	-1	-3	-1	-1	7.5	6.4	17	10	5	18	6
						P-20	før skop 30s	15	495	481	14			-1	-1	7.4	7.3	17	10	5	18	6
							sug nede 30	15	495	383	112	0	-98	10	-13	7.4	5.3	40	22	5	30	18
							sug på 30s	15	499	0	499	4	-481	10	7	7.5	2	17	7	-13	7	-20
							sug ute 30s	15	496	483	13	1	2	0	-1	7.6	6.4	17	10	5	17	6
					3:1.0	F/5	før skop 30s	15	497	482	15			0	-1	7.4	7.2	17	11	5	17	6
							sug nede 30	15	493	362	131	-4	-120	5	-16	7.4	4.6	46	28	5	41	21
							sug på 30s	16	497	15	482	0	-467	6	-4	7.9	2.1	17	15	2	11	6
							sug ute 30s	15	496	484	12	-1	2	-1	-1	7.7	6.1	16	11	5	17	6
						O	før skop 30s	15	495	481	14			0	-1	7.4	7.2	17	11	5	17	6
							sug nede 30	15	495	354	141	0	-127	5	-16	7.4	4.6	56	28	5	51	21
							sug på 30s	16	498	4	494	3	-477	8	1	7.7	2.2	17	14	5	9	4
							sug ute 30s	15	496	482	14	1	1	-1	-1	7.5	6.4	16	11	5	17	6
						P-5	før skop 30s	15	496	483	13			0	-1	7.4	7.2	17	11	5	17	6
							sug nede 30	15	491	372	119	-5	-111	4	-17	7.4	4.5	51	29	5	47	22
							sug på 30s	15	496	10	486	0	-473	6	-1	7.4	2.4	15	11	1	9	2
							sug ute 30s	15	493	480	13	-3	-3	-1	-1	7.5	6.3	16	11	5	17	6
						P-10	før skop 30s	15	496	481	15			0	-1	7.4	7.2	17	11	5	17	6
							sug nede 30	15	495	365	130	-1	-116	5	-17	7.4	4.6	47	28	5	42	22
							sug på 30s	15	499	0	499	3	-481	11	6	7.4	2.1	15	10	-4	4	-10
							sug ute 30s	15	495	481	14	-1	0	-1	-1	7.6	5.6	16	11	5	17	6
						P-15	før skop 30s	15	497	483	14			0	-1	7.4	7.2	17	11	5	17	6
							sug nede 30	15	491	360	131	-6	-123	5	-18	7.4	4.6	48	28	5	43	23
							sug på 30s	15	499	0	499	2	-483	8	5	7.5	2.3	14	10	-2	6	-7
							sug ute 30s	15	496	480	16	-1	-3	-1	-1	7.5	6.1	16	11	5	17	6
						P-20	før skop 30s	15	496	483	13			0	-1	7.4	7.2	17	11	5	17	6
							sug nede 30	15	488	366	122	-8	-117	4	-18	7.4	4.5	49	29	5	45	23
							sug på 30s	15	499	0	499	3	-483	7	6	7.5	2.2	13	10	-3	6	-9
							sug ute 30s	15	496	483	13	0	0	-1	-1	8.4	6	16	11	5	17	6
					4:1.0	F/5	før skop 30s	15	497	439	58			0	-2	7.4	7.1	17	11	5	17	7
							sug nede 30	15	496	387	109	-1	-52	4	-20	7.4	4.4	68	37	5	64	25
							sug på 30s	16	499	17	482	2	-422	8	-4	7.8	2.3	18	17	2	10	6
							sug ute 30s	15	497	526	-29	0	87	0	-2	8	5.7	17	12	5	17	7
						O	før skop 30s	15	498	439	59			0	-2	7.4	7.2	17	11	5	17	7
							sug nede 30	15	490	374	116	-8	-65	4	-20	7.4	4.4	68	36	5	64	25
							sug på 30s	15	500	4	496	2	-435	7	1	7.6	1.7	16	14	5	9	4
							sug ute 30s	15	497	434	63	-1	-5	0	-2	7.6	5.8	17	11	5	17	7
						P-5	før skop 30s	15	498	439	59			0	-2	7.5	7.2	17	11	5	17	7
							sug nede 30	15	498	384	114	0	-55	4	-20	7.4	4.3	68	36	5	64	25
							sug på 30s	15	499	10	489	1	-429	8	2	7.4	1.9	15	11	2	7	0
							sug ute 30s	15	495	432	63	-3	-7	-1	-2	7.5	5.6	16	11	5	17	7
						P-10	før skop 30s	15	498	438	60			0	-2	7.5	7.2	17	11	5	17	7
							sug nede 30	15	496	379	117	-2	-59	-5	-20	7.4	4.4	65	35	5	70	25
							sug på 30s	15	499	10	489	1	-428	8	2	7.5	2	15	11	2	7	0
							sug ute 30s	15	496	432	64	-2	-6	-1	-2	7.5	5.7	16	11	5	17	7
						P-15	før skop 30s	15	498	439	59			0	-2	7.5	7.2	17	11	5	17	7
							sug nede 30	15	498	383	115	0	-56	0	-20	7.4	4.3	68	37	5	68	25
							sug på 30s	15	498	12	486	0	-427	9	2	7.4	1.9	16	12	3	7	1
							sug ute 30s	15	496	450	46	-2	11	0	-2	7.5	5.5	17	12	5	17	7
						P-20	før skop 30s	15	495	433	62			0	-2	7.5	7.3	17	11	5	17	7
							sug nede 30	15	498	386	112	3	-47	3	-20	7.4	4.3	69	37	5	66	25
							sug på 30s	15	500	12	488	5	-421	9	2	7.5	1.8	15	12	2	6	0
							sug ute 30s	15	497	431	66	2	-2	-1	-2	7.5	5.7	16	11	5	17	7
